# Supplementary material for: Identification of acidic stress-responsive genes and acid tolerance engineering in Synechococcus elongatus PCC 7942
Source: Appl Microbiol Biotechnol. 2024 Jan 10;108(1):115. doi: 10.1007/s00253-023-12984-5 (PMC10781874; doi:10.1007/s00253-023-12984-5)
Supplement: Supplementary file 1 — Supplementary file1 (XLSX 233 KB) [file 253_2023_12984_MOESM1_ESM.xlsx]

## Sheet: title page
- Journal name
Applied Microbiology and Biotechnology
- Manuscript Title
Identification of acidic stress responsive genes and acid tolerance engineering in Synechococcus elongatus PCC 7942
- The name(s) of the author(s)
Jie Zhang 1, 2, 3, Tao Sun 1, 2, 3, 4, Weiwen Zhang 1, 2, 3, 4, Lei Chen 1, 2, 3*
- The affiliation(s) and address(es) of the author(s)
1 Laboratory of Synthetic Microbiology, School of Chemical Engineering & Technology, Tianjin University, Tianjin 300072, P.R. China；
2 Frontiers Science Center for Synthetic Biology, Tianjin University, Tianjin 300072, P.R. China；
3 Key Laboratory of Systems Bioengineering (MOE), Tianjin University, Tianjin 300072, P.R. China；
4 Center for Biosafety Research and Strategy, Tianjin University, Tianjin 300072, P.R. China.
- The e-mail address, telephone and fax numbers of the corresponding author
*Corresponding author:
Prof. Dr. Lei Chen
Laboratory of Synthetic Microbiology; School of Chemical Engineering & Technology; Tianjin University, Tianjin 300072, P.R. China
Tel: 0086-22-2740-6394; Fax: 0086-22-2740-6364; Email: lchen@tju.edu.cn

## Sheet: Table S1
Table S1 All the primers used in this study.
Primers for qRT-PCR
Synpcc7942_0890-F	GCTGATGGGTGCAGAAGAGT
Synpcc7942_0890-R	CCGACAGGGCAGTTATTGGT
Synpcc7942_1462-F	CAGTGGAGCAACGGGAAGAT
Synpcc7942_1462-R	GTAAGGTCCGTCGCCAAGAT
Synpcc7942_1540-F	AGTCCCGCTTCTTGTCTGTG
Synpcc7942_1540-R	GCAGTGGAAGAAATGGCGTC
Synpcc7942_1607-F	TTCACGATTTCGGGTGCGTA
Synpcc7942_1607-R	GTCCCACTGTAATCACGCCA
Synpcc7942_1745-F	TGCTGTTCGGCTTACCCAAT
Synpcc7942_1745-R	ATGCTCCAAGGGTTAGCACC
Synpcc7942_1990-F	GTTTTTGTGGCGGAATGGGG
Synpcc7942_1990-R	CAACAATCGCGTGTCCCAAA
Synpcc7942_2529-F	CCGGCAACTTCAGCAAATCC
Synpcc7942_2529-R	TTGGCCCGCATCGATTTTTG
16s-F	CGACTGCTAATACCCGATGT
16s-R	CCGTCACTTTCTTCTTCCCT
Primers for gene knockout
D-Synpcc7942_0013F-F	GCAGTGCACGCTCCAACGGG
D-Synpcc7942_0013F-R	AACCTCTTACGTGCCGATCAGGATCGATTCCTAAATTTAAGTGT
D-Synpcc7942_0013R-F	AGTGGCAGGGCGGGGCGTAACTGATCAACCTGCAGTGGCT
D-Synpcc7942_0013R-R	TGACCTGCTTTCAAAAACCTATGC
D-Synpcc7942_0677F-F	ATGCTTGAGGGCGGTGATGTC
D-Synpcc7942_0677F-R	AACCTCTTACGTGCCGATCAGCTGAGAACACTCACGCGCG
D-Synpcc7942_0677R-F	AGTGGCAGGGCGGGGCGTAACTGCACTCAAGTTCCTTGAGGA
D-Synpcc7942_0677R-R	GCGATCGCCTCTTAACTTCCGT
D-Synpcc7942_1419F-F	CTGCCTTAGGGGTAAGGTGAGCG
D-Synpcc7942_1419F-R	AACCTCTTACGTGCCGATCAGGGTGCGACTCCTTGGCTGT
D-Synpcc7942_1419R-F	AGTGGCAGGGCGGGGCGTAATGCGACTGACTGGCTGAAATC
D-Synpcc7942_1419R-R	CAGACGCTGGATAGCGTTAGTC
D-Synpcc7942_1420F-F	GAGCTCAATGCCTTTGATGAGTACG
D-Synpcc7942_1420F-R	AACCTCTTACGTGCCGATCAAAGAGAGGAGATGGGAGAAGAGTAG
D-Synpcc7942_1420R-F	AGTGGCAGGGCGGGGCGTAAACCTACTGCGATCGCCCG
D-Synpcc7942_1420R-R	TCGGGAGAACGTATTCCAAGTTCTCG
D-Synpcc7942_1661F-F	GCTCCGCAGCAGTGTACGAC
D-Synpcc7942_1661F-R	AACCTCTTACGTGCCGATCAGGAAGTTCTCCGGTCGAGGA
D-Synpcc7942_1661R-F	AGTGGCAGGGCGGGGCGTAAGTCGGCATTAGTTGATCTAATCG
D-Synpcc7942_1661R-R	ATTTCACCGACGAAGCTTTG
D-Synpcc7942_1890F-F	GGTAATGATTTCGAGGTTGTTGCTTTCC
D-Synpcc7942_1890F-R	GAACCTCTTACGTGCCGATCACTGATCACCCTCAGTAAAAGCACTT
D-Synpcc7942_1890R-F	AGTGGCAGGGCGGGGCGTAAGCTCTACCCAAAAGACGATTCCTG
D-Synpcc7942_1890R-R	GCGATCATGCCATCGGTCGAT
D-Synpcc7942_2038F-F	CCGTAGAACTGAACAAGAAACGC
D-Synpcc7942_2038F-R	AACCTCTTACGTGCCGATCACCTAAACCCCAGGTAAGAAAG
D-Synpcc7942_2038R-F	AGTGGCAGGGCGGGGCGTAAGAGAGTTGCCCATCCTGAAG
D-Synpcc7942_2038R-R	TGCCACCGAAGTTGACGGGG
D-Synpcc7942_2547F-F	ATAGTTCTCTCCGAAATTTCGCTCTC
D-Synpcc7942_2547F-F	GGGGATGGGGTAGAGCAAGTTC
D-Synpcc7942_2547F-R	AACCTCTTACGTGCCGATCAGAAACCTCGAATTAAGTGAGAGTACCG
D-Synpcc7942_2547F-R	GAACCTCTTACGTGCCGATCACAGGGCCTGGGGCAGACAGC
D-Synpcc7942_2547R-F	AGTGGCAGGGCGGGGCGTAATTGTTGCTGCTCCCCTAGGC
D-Synpcc7942_2547R-F	AGTGGCAGGGCGGGGCGTAATCGTGACCAGATTGAGGCGATCG
D-Synpcc7942_2547R-R	CGATCAAGCTCAGTCGATCACTTG
D-Synpcc7942_2547R-R	CTACGCAGCATTTGGAGTGGC
Pcat-CmR-F	TGATCGGCACGTAAGAGGTT
CmR-R	TTACGCCCCGCCCTGCCACT
Primers for gene overexpression
OE-Synpcc7942_0013-F	CAAGTAGGAGATTAATTCAATGTCTGCCAACGCGTTGGAT
OE-Synpcc7942_0013-R	CCGACAATCCAAACACCGGTCTATTGATCGGGCAGCATGG
OE-Synpcc7942_0677-F	TCAAGTAGGAGATTAATTCAATGGACTTTGAAGACATCTATCGT
OE-Synpcc7942_0677-R	CCGACAATCCAAACACCGGTTCAGCGTGCTTCGACAGGGA
OE-Synpcc7942_0680-F	TCAAGTAGGAGATTAATTCAGTGAACCTGCTTGATCGCTC
OE-Synpcc7942_0680-R	CCGACAATCCAAACACCGGTTTAGCGTTCTTTACCTCGG
OE-Synpcc7942_1419-F	TCAAGTAGGAGATTAATTCAGTGAAACTTTCGGTTTATGG
OE-Synpcc7942_1419-R	CCGACAATCCAAACACCGGTCTACACCAGCAACGCTTCAG
OE-Synpcc7942_1420-F	TCAAGTAGGAGATTAATTCAATGACGACTACCGAAGCACC
OE-Synpcc7942_1420-R	CCGACAATCCAAACACCGGTCTAGCGTGAGGTAACAGC
OE- Synpcc7942_1661-F	TCAAGTAGGAGATTAATTCAATGATCAAAGCCACCGCTTT
OE-Synpcc7942_1661-R	CCGACAATCCAAACACCGGTCTATTCCTGAATGGGCGGCA
OE-Synpcc7942_2038-F	TCAAGTAGGAGATTAATTCAATGGAGTCGGCGGACGCTGAGT
OE-Synpcc7942_2038-R	CCGACAATCCAAACACCGGTTTATTCCACATCTTCTGAGCTTTCCACTTC
OE-Synpcc7942-1890-F	TCAAGTAGGAGATTAATTCAATGCGGATGACGGAGTCGCTC
OE-Synpcc7942-1890-R	CCGACAATCCAAACACCGGTCTAGTTGCTGGGACTGAGGG
OE-Synpcc7942-2547-F	CAAGTAGGAGATTAATTCAATGTCAGAACAAGAAACACCG
OE-Synpcc7942-2547-R	CCGACAATCCAAACACCGGTTCAGTCTGCTTGGGCCGCAA
NSI-F	GATCCGGCAGCCGGCGGA
NSI-R	CGCCGGGGCTGGCAGCTTA
Trbcl-F	ACCGGTGTTTGGATTGTCGGAG
Pcpc560-D-R	TGAATTAATCTCCTACTTGACTTTATGAG

## Sheet: Table S2
Table S2 DEGs of long-term acidic stress compared with control.
gene ID(locus_tag)	gene ID(old_locus_tag)	log2FoldChange	pvalue	padj	gene_name	gene_biotype	gene_description
SYNPCC7942_RS08200	Synpcc7942_1607	-9.94268	0	0	SYNPCC7942_RS08200	protein_coding	iron uptake porin && PF04966:Carbohydrate-selective porin, OprB family|PF00395:S-layer homology domain
SYNPCC7942_RS07870	Synpcc7942_1542	-7.91389	0	0	SYNPCC7942_RS07870	protein_coding	chlorophyll a/b binding light-harvesting protein && PF00421:Photosystem II protein
SYNPCC7942_RS07865	Synpcc7942_1541	-7.1117	0	0	fldA	protein_coding	flavodoxin FldA && PF00258:Flavodoxin
SYNPCC7942_RS07480	Synpcc7942_1462	-7.07983	0	0	SYNPCC7942_RS07480	protein_coding	iron-regulated protein A && PF09375:Imelysin
SYNPCC7942_RS07475	Synpcc7942_1461	-6.28625	7.5551e-299	4.28223e-296	SYNPCC7942_RS07475	protein_coding	thiol oxidoreductase && PF06537:Di-haem oxidoreductase, putative peroxidase
SYNPCC7942_RS11055	Synpcc7942_2175	-4.40044	1.38855e-261	6.55857e-259	SYNPCC7942_RS11055	protein_coding	Fe(3+) ABC transporter substrate-binding protein && PF13343:Bacterial extracellular solute-binding protein
SYNPCC7942_RS09585	Synpcc7942_1890	4.169	1.57879e-240	6.39183e-238	SYNPCC7942_RS09585	protein_coding	hypothetical protein && -
SYNPCC7942_RS07485	Synpcc7942_1463	-4.84509	1.62651e-234	5.7619e-232	SYNPCC7942_RS07485	protein_coding	iron uptake porin && PF00395:S-layer homology domain|PF04966:Carbohydrate-selective porin, OprB family
SYNPCC7942_RS14165	#N/A	-4.7965	4.9119e-229	1.5467e-226	SYNPCC7942_RS14165	protein_coding	septal ring lytic transglycosylase RlpA family protein && PF03330:Lytic transglycolase
Novel00043	#N/A	-4.49239	4.2745e-228	1.21139e-225	-	-	PF00421:Photosystem II protein
SYNPCC7942_RS11045	Synpcc7942_2173	-4.07891	1.51962e-216	3.9151e-214	SYNPCC7942_RS11045	protein_coding	(2Fe-2S) ferredoxin domain-containing protein && -
Novel00044	#N/A	-5.00305	2.39292e-181	5.65128e-179	-	-	PF04966:Carbohydrate-selective porin, OprB family
SYNPCC7942_RS04640	Synpcc7942_0900	5.39646	3.90245e-172	8.50735e-170	SYNPCC7942_RS04640	protein_coding	hypothetical protein && -
SYNPCC7942_RS04410	Synpcc7942_0855	3.58263	1.65818e-164	3.35663e-162	SYNPCC7942_RS04410	protein_coding	response regulator && PF00072:Response regulator receiver domain|PF14332:Domain of unknown function (DUF4388)
SYNPCC7942_RS09360	Synpcc7942_1845	5.16297	1.87478e-164	3.54209e-162	SYNPCC7942_RS09360	protein_coding	hypothetical protein && -
SYNPCC7942_RS07660	Synpcc7942_1499	3.3637	3.99305e-152	7.07268e-150	petF1	protein_coding	ferredoxin PetF1 && PF00111:2Fe-2S iron-sulfur cluster binding domain
SYNPCC7942_RS11040	Synpcc7942_2172	-4.99616	1.76684e-150	2.94543e-148	SYNPCC7942_RS11040	protein_coding	hypothetical protein && -
SYNPCC7942_RS13770	Synpcc7942_1540	-8.09997	5.62084e-146	8.84969e-144	SYNPCC7942_RS13770	protein_coding	alpha/beta fold hydrolase && PF00561:alpha/beta hydrolase fold
sRNA00043	#N/A	-4.43799	1.99218e-145	2.97149e-143	-	-	-
SYNPCC7942_RS11050	Synpcc7942_2174	-4.05768	2.19656e-143	3.11253e-141	SYNPCC7942_RS11050	protein_coding	Crp/Fnr family transcriptional regulator && PF13545:Crp-like helix-turn-helix domain
SYNPCC7942_RS07260	Synpcc7942_1419	3.5272	4.69889e-136	6.34126e-134	bchL	protein_coding	ferredoxin:protochlorophyllide reductase (ATP-dependent) iron-sulfur ATP-binding protein && PF00142:4Fe-4S iron sulfur cluster binding proteins, NifH/frxC family
SYNPCC7942_RS12420	Synpcc7942_2444	-3.27438	1.81965e-135	2.34405e-133	SYNPCC7942_RS12420	protein_coding	PstS family phosphate ABC transporter substrate-binding protein && PF12727:PBP superfamily domain
SYNPCC7942_RS08560	Synpcc7942_1680	-4.16903	4.56782e-132	5.62835e-130	SYNPCC7942_RS08560	protein_coding	TOBE-like domain-containing protein && PF00005:ABC transporter|PF03459:TOBE domain
SYNPCC7942_RS07165	Synpcc7942_1400	3.84711	9.52736e-131	1.09523e-128	SYNPCC7942_RS07165	protein_coding	endo-1%2C4-beta-xylanase && PF00331:Glycosyl hydrolase family 10
sRNA00040	#N/A	-6.14676	9.6615e-131	1.09523e-128	-	-	-
SYNPCC7942_RS08195	Synpcc7942_1606	-3.84993	6.78981e-130	7.4009e-128	SYNPCC7942_RS08195	protein_coding	fasciclin domain-containing protein && PF02469:Fasciclin domain
SYNPCC7942_RS07210	Synpcc7942_1409	-3.81073	9.68509e-124	1.01658e-121	SYNPCC7942_RS07210	protein_coding	Fe(3+) ABC transporter substrate-binding protein && PF13343:Bacterial extracellular solute-binding protein
SYNPCC7942_RS08865	Synpcc7942_1742	-2.85408	4.29295e-122	4.34508e-120	SYNPCC7942_RS08865	protein_coding	type I glyceraldehyde-3-phosphate dehydrogenase && PF02800:Glyceraldehyde 3-phosphate dehydrogenase, C-terminal domain|PF00044:Glyceraldehyde 3-phosphate dehydrogenase, NAD binding domain
SYNPCC7942_RS13975	Synpcc7942_0906	3.49204	1.76726e-120	1.72704e-118	SYNPCC7942_RS13975	protein_coding	hypothetical protein && -
sRNA00025	#N/A	-8.4085	1.64464e-118	1.55364e-116	-	-	-
SYNPCC7942_RS00990	Synpcc7942_0195	3.12367	1.96281e-115	1.79438e-113	SYNPCC7942_RS00990	protein_coding	pentapeptide repeat-containing protein && PF00805:Pentapeptide repeats (8 copies)
SYNPCC7942_RS12840	Synpcc7942_2529	3.99609	4.55424e-115	4.03335e-113	SYNPCC7942_RS12840	protein_coding	DUF4278 domain-containing protein && -
SYNPCC7942_RS10625	Synpcc7942_2096	3.07853	2.27433e-114	1.95317e-112	SYNPCC7942_RS10625	protein_coding	diguanylate cyclase && PF00571:CBS domain|PF00990:Diguanylate cyclase, GGDEF domain|PF01590:GAF domain
Novel00025	#N/A	5.3228	4.16741e-112	3.47366e-110	-	-	-
sRNA00026	#N/A	-6.383	9.31056e-109	7.5389e-107	-	-	-
SYNPCC7942_RS05880	Synpcc7942_1148	3.48973	2.96886e-108	2.33715e-106	SYNPCC7942_RS05880	protein_coding	HD domain-containing protein && PF13185:GAF domain|PF13487:HD domain
SYNPCC7942_RS06340	Synpcc7942_1237	2.89559	6.56594e-108	5.02916e-106	SYNPCC7942_RS06340	protein_coding	ABC transporter substrate-binding protein && PF00005:ABC transporter|PF13379:NMT1-like family
SYNPCC7942_RS12940	Synpcc7942_2547	3.1578	5.29467e-106	3.94871e-104	SYNPCC7942_RS12940	protein_coding	hypothetical protein && -
SYNPCC7942_RS06640	Synpcc7942_1298	2.88712	7.80695e-105	5.67305e-103	SYNPCC7942_RS06640	protein_coding	diguanylate cyclase && PF00990:Diguanylate cyclase, GGDEF domain
SYNPCC7942_RS12445	Synpcc7942_2449	-2.73607	9.89445e-104	7.01022e-102	SYNPCC7942_RS12445	protein_coding	peroxiredoxin && PF10417:C-terminal domain of 1-Cys peroxiredoxin|PF00578:AhpC/TSA family
SYNPCC7942_RS08570	Synpcc7942_1682	-3.32989	1.349e-103	9.32454e-102	cysT	protein_coding	sulfate ABC transporter permease subunit CysT && PF00528:Binding-protein-dependent transport system inner membrane component
SYNPCC7942_RS13360	Synpcc7942_B2654	-3.14162	1.0755e-99	7.25704e-98	SYNPCC7942_RS13360	protein_coding	sulfurtransferase && PF00581:Rhodanese-like domain
SYNPCC7942_RS02805	Synpcc7942_0551	3.15941	3.33762e-98	2.19972e-96	SYNPCC7942_RS02805	protein_coding	hypothetical protein && -
Novel00030	#N/A	-2.63574	1.6318e-97	1.05103e-95	-	-	-
Novel00042	#N/A	3.30543	1.37776e-96	8.6768e-95	-	-	PF00111:2Fe-2S iron-sulfur cluster binding domain
SYNPCC7942_RS00440	#N/A	4.30618	2.91933e-96	1.79856e-94	SYNPCC7942_RS00440	protein_coding	hypothetical protein && -
SYNPCC7942_RS07620	Synpcc7942_1491	2.51892	1.7778e-94	1.07198e-92	SYNPCC7942_RS07620	protein_coding	ATP-binding cassette domain-containing protein && PF00005:ABC transporter
SYNPCC7942_RS04050	Synpcc7942_0781	3.67017	8.52238e-94	5.03176e-92	ppsA	protein_coding	phosphoenolpyruvate synthase && PF00391:PEP-utilising enzyme, mobile domain|PF02896:PEP-utilising enzyme, TIM barrel domain|PF01326:Pyruvate phosphate dikinase, PEP/pyruvate binding domain
SYNPCC7942_RS11025	Synpcc7942_2169	-3.59237	9.43237e-94	5.45538e-92	SYNPCC7942_RS11025	protein_coding	hypothetical protein && -
sRNA00009	#N/A	2.99279	9.07713e-93	5.14492e-91	-	-	-
SYNPCC7942_RS13970	Synpcc7942_0905	3.31085	1.68907e-90	9.38595e-89	SYNPCC7942_RS13970	protein_coding	hypothetical protein && -
Novel00057	#N/A	-2.49597	2.18824e-86	1.19259e-84	-	-	PF00210:Ferritin-like domain
SYNPCC7942_RS11695	Synpcc7942_2301	2.42551	2.80275e-85	1.49868e-83	SYNPCC7942_RS11695	protein_coding	hypothetical protein && -
SYNPCC7942_RS13955	#N/A	2.84925	1.82449e-82	9.57518e-81	SYNPCC7942_RS13955	protein_coding	hypothetical protein && -
SYNPCC7942_RS09200	Synpcc7942_1811	2.39038	4.46849e-77	2.30249e-75	SYNPCC7942_RS09200	protein_coding	PAS domain S-box protein && PF00990:Diguanylate cyclase, GGDEF domain|PF08448:PAS fold|PF13426:PAS domain|PF08447:PAS fold
SYNPCC7942_RS10850	Synpcc7942_2138	3.68151	1.0789e-76	5.46002e-75	SYNPCC7942_RS10850	protein_coding	type II toxin-antitoxin system HicA family toxin && PF07927:HicA toxin of bacterial toxin-antitoxin,
SYNPCC7942_RS12290	Synpcc7942_2419	-5.69557	2.39621e-76	1.19138e-74	SYNPCC7942_RS12290	protein_coding	hypothetical protein && -
SYNPCC7942_RS08705	Synpcc7942_1711	-2.92769	6.38125e-76	3.11801e-74	SYNPCC7942_RS08705	protein_coding	hypothetical protein && -
SYNPCC7942_RS11415	#N/A	3.51937	6.29381e-75	3.02316e-73	SYNPCC7942_RS11415	protein_coding	hypothetical protein && -
SYNPCC7942_RS12895	Synpcc7942_2540	2.94317	1.75535e-73	8.29111e-72	SYNPCC7942_RS12895	protein_coding	cupredoxin domain-containing protein && PF13473:Cupredoxin-like domain
SYNPCC7942_RS09490	Synpcc7942_1870	-2.40216	2.64017e-73	1.2266e-71	SYNPCC7942_RS09490	protein_coding	efflux RND transporter periplasmic adaptor subunit && PF13533:Biotin-lipoyl like|PF16576:Barrel-sandwich domain of CusB or HlyD membrane-fusion
SYNPCC7942_RS07615	Synpcc7942_1490	2.26082	1.52165e-72	6.95542e-71	SYNPCC7942_RS07615	protein_coding	ABC transporter substrate-binding protein && PF13379:NMT1-like family|PF00005:ABC transporter
sRNA00030	#N/A	2.6371	2.35776e-70	1.05009e-68	-	-	-
SYNPCC7942_RS08345	Synpcc7942_1636	2.03818	2.37142e-70	1.05009e-68	SYNPCC7942_RS08345	protein_coding	4a-hydroxytetrahydrobiopterin dehydratase && PF01329:Pterin 4 alpha carbinolamine dehydratase
SYNPCC7942_RS06700	Synpcc7942_1310	-2.76331	2.9921e-69	1.30456e-67	cmpR	protein_coding	HTH-type transcriptional activator CmpR && PF00126:Bacterial regulatory helix-turn-helix protein, lysR family|PF03466:LysR substrate binding domain
SYNPCC7942_RS08565	Synpcc7942_1681	-3.87633	3.29018e-69	1.41278e-67	SYNPCC7942_RS08565	protein_coding	sulfate ABC transporter substrate-binding protein && PF13531:Bacterial extracellular solute-binding protein
SYNPCC7942_RS05720	Synpcc7942_1116	-2.22959	2.523e-68	1.06719e-66	SYNPCC7942_RS05720	protein_coding	phosphoglycerate kinase && PF00162:Phosphoglycerate kinase
SYNPCC7942_RS10215	Synpcc7942_2014	-2.93174	3.12367e-68	1.30184e-66	SYNPCC7942_RS10215	protein_coding	TolB family protein && PF07676:WD40-like Beta Propeller Repeat
SYNPCC7942_RS04430	Synpcc7942_0859	2.25531	1.30541e-67	5.36164e-66	SYNPCC7942_RS04430	protein_coding	response regulator && PF02895:Signal transducing histidine kinase, homodimeric domain|PF01584:CheW-like domain|PF01627:Hpt domain|PF00072:Response regulator receiver domain|PF02518:Histidine kinase-, DNA gyrase B-, and HSP90-like ATPase
SYNPCC7942_RS05505	Synpcc7942_1073	-3.0003	3.0044e-66	1.21635e-64	rph	protein_coding	ribonuclease PH && PF03725:3' exoribonuclease family, domain 2|PF01138:3' exoribonuclease family, domain 1
SYNPCC7942_RS14125	#N/A	3.68827	6.22581e-66	2.48506e-64	SYNPCC7942_RS14125	protein_coding	hypothetical protein && -
SYNPCC7942_RS07720	Synpcc7942_1510	2.18779	1.23341e-65	4.85482e-64	SYNPCC7942_RS07720	protein_coding	RNA polymerase sigma factor SigF && PF04542:Sigma-70 region 2|PF04545:Sigma-70, region 4|PF04539:Sigma-70 region 3
SYNPCC7942_RS12870	Synpcc7942_2535	2.35407	1.56494e-65	6.07539e-64	SYNPCC7942_RS12870	protein_coding	diguanylate cyclase && PF08447:PAS fold|PF00990:Diguanylate cyclase, GGDEF domain
SYNPCC7942_RS01970	Synpcc7942_0386	2.22356	8.03761e-65	3.07819e-63	SYNPCC7942_RS01970	protein_coding	YvcK family protein && PF01933:Uncharacterised protein family UPF0052
SYNPCC7942_RS00105	Synpcc7942_0020	-3.91475	2.42517e-64	9.16391e-63	SYNPCC7942_RS00105	protein_coding	hypothetical protein && -
SYNPCC7942_RS04180	Synpcc7942_0808	-2.31795	5.9557e-64	2.22085e-62	SYNPCC7942_RS04180	protein_coding	HAD-IIB family hydrolase && PF00534:Glycosyl transferases group 1|PF05116:Sucrose-6F-phosphate phosphohydrolase|PF13439:Glycosyltransferase Family 4
SYNPCC7942_RS04075	Synpcc7942_0787	-2.12877	1.93094e-63	7.10685e-62	SYNPCC7942_RS04075	protein_coding	metallophosphoesterase && PF00149:Calcineurin-like phosphoesterase
SYNPCC7942_RS05320	Synpcc7942_1036	-3.96971	2.26819e-61	8.2411e-60	SYNPCC7942_RS05320	protein_coding	hypothetical protein && -
SYNPCC7942_RS11955	Synpcc7942_2353	2.25507	1.16988e-60	4.19676e-59	lipB	protein_coding	lipoyl(octanoyl) transferase LipB && PF03099:Biotin/lipoate A/B protein ligase family
SYNPCC7942_RS03140	Synpcc7942_0612	-2.34758	1.35908e-60	4.81454e-59	SYNPCC7942_RS03140	protein_coding	citrate synthase && PF00285:Citrate synthase, C-terminal domain
SYNPCC7942_RS10340	Synpcc7942_2038	2.5625	2.52694e-60	8.84119e-59	SYNPCC7942_RS10340	protein_coding	helix-turn-helix transcriptional regulator && PF01381:Helix-turn-helix|PF07883:Cupin domain
SYNPCC7942_RS12490	Synpcc7942_2458	2.53585	2.25277e-59	7.7858e-58	SYNPCC7942_RS12490	protein_coding	ComEC/Rec2 family competence protein && PF13567:Domain of unknown function (DUF4131)|PF03772:Competence protein
SYNPCC7942_RS11350	Synpcc7942_2235	-2.10943	1.06554e-57	3.63823e-56	trmD	protein_coding	tRNA (guanosine(37)-N1)-methyltransferase TrmD && PF01746:tRNA (Guanine-1)-methyltransferase
SYNPCC7942_RS01165	Synpcc7942_0229	-2.34912	4.90172e-57	1.65375e-55	SYNPCC7942_RS01165	protein_coding	hypothetical protein && -
SYNPCC7942_RS00275	Synpcc7942_0055	2.42803	8.74997e-57	2.91734e-55	SYNPCC7942_RS00275	protein_coding	hypothetical protein && -
SYNPCC7942_RS07355	Synpcc7942_1438	-2.34719	1.12654e-55	3.71234e-54	SYNPCC7942_RS07355	protein_coding	ATP-binding protein && PF13581:Histidine kinase-like ATPase domain
SYNPCC7942_RS10430	#N/A	2.79218	1.91008e-55	6.22204e-54	SYNPCC7942_RS10430	protein_coding	DUF2949 domain-containing protein && -
SYNPCC7942_RS11935	Synpcc7942_2349	1.87642	5.08257e-55	1.63682e-53	SYNPCC7942_RS11935	protein_coding	type IV pilus twitching motility protein PilT && PF00437:Type II/IV secretion system protein
SYNPCC7942_RS02890	Synpcc7942_0568	-2.02542	8.24944e-55	2.62684e-53	SYNPCC7942_RS02890	protein_coding	cytosine deaminase && PF07969:Amidohydrolase family
SYNPCC7942_RS13695	#N/A	2.30133	1.87e-54	5.88842e-53	SYNPCC7942_RS13695	protein_coding	helix-turn-helix transcriptional regulator && -
SYNPCC7942_RS00955	Synpcc7942_0188	-2.88842	5.63985e-54	1.74761e-52	SYNPCC7942_RS00955	protein_coding	EAL domain-containing protein && PF13426:PAS domain|PF00990:Diguanylate cyclase, GGDEF domain|PF00563:EAL domain
SYNPCC7942_RS06335	Synpcc7942_1236	2.10722	5.67326e-54	1.74761e-52	SYNPCC7942_RS06335	protein_coding	ATP-binding cassette domain-containing protein && PF00005:ABC transporter
SYNPCC7942_RS04360	Synpcc7942_0843	-2.07318	1.45249e-53	4.42619e-52	SYNPCC7942_RS04360	protein_coding	hypothetical protein && -
SYNPCC7942_RS12790	Synpcc7942_2519	2.25578	2.06655e-53	6.23042e-52	SYNPCC7942_RS12790	protein_coding	EAL domain-containing protein && PF00990:Diguanylate cyclase, GGDEF domain|PF00563:EAL domain|PF05231:MASE1
SYNPCC7942_RS02860	Synpcc7942_0562	-2.2685	2.86318e-52	8.54133e-51	SYNPCC7942_RS02860	protein_coding	DUF3531 family protein && PF12049:Protein of unknown function (DUF3531)
SYNPCC7942_RS03930	Synpcc7942_0759	2.15427	2.00542e-51	5.92016e-50	SYNPCC7942_RS03930	protein_coding	hypothetical protein && -
SYNPCC7942_RS02075	Synpcc7942_0407	2.6311	2.2696e-51	6.63098e-50	psaK	protein_coding	photosystem I reaction center subunit PsaK && -
SYNPCC7942_RS13285	Synpcc7942_2608	-2.20448	5.96147e-51	1.72396e-49	SYNPCC7942_RS13285	protein_coding	hypothetical protein && -
SYNPCC7942_RS10025	Synpcc7942_1977	-1.75629	9.5168e-51	2.7243e-49	SYNPCC7942_RS10025	protein_coding	NAD(P)H-quinone oxidoreductase subunit 5 && PF00361:Proton-conducting membrane transporter|PF01010:NADH-dehyrogenase subunit F, TMs, (complex I) C-terminus|PF00662:NADH-Ubiquinone oxidoreductase (complex I), chain 5 N-terminus
SYNPCC7942_RS07155	Synpcc7942_1398	2.56166	4.33891e-50	1.22965e-48	SYNPCC7942_RS07155	protein_coding	glycosyltransferase && PF00535:Glycosyl transferase family 2|PF07238:PilZ domain
SYNPCC7942_RS08975	Synpcc7942_1766	-2.2661	4.55035e-49	1.2768e-47	cydB	protein_coding	cytochrome d ubiquinol oxidase subunit II && PF02322:Cytochrome bd terminal oxidase subunit II
SYNPCC7942_RS03465	Synpcc7942_0677	2.01481	6.86149e-49	1.90642e-47	SYNPCC7942_RS03465	protein_coding	helix-turn-helix transcriptional regulator && PF03551:Transcriptional regulator PadR-like family
SYNPCC7942_RS01405	Synpcc7942_0276	2.21157	1.57448e-48	4.33212e-47	SYNPCC7942_RS01405	protein_coding	FAD-binding protein && PF02913:FAD linked oxidases, C-terminal domain|PF01565:FAD binding domain
SYNPCC7942_RS07915	Synpcc7942_1552	-2.05079	2.44305e-48	6.65731e-47	ilvC	protein_coding	ketol-acid reductoisomerase && PF01450:Acetohydroxy acid isomeroreductase, catalytic domain|PF07991:Acetohydroxy acid isomeroreductase, NADPH-binding domain
SYNPCC7942_RS08000	Synpcc7942_1566	-2.24308	3.21712e-48	8.68316e-47	ppk1	protein_coding	polyphosphate kinase 1 && PF13090:Polyphosphate kinase C-terminal domain|PF13089:Polyphosphate kinase N-terminal domain|PF02503:Polyphosphate kinase middle domain
SYNPCC7942_RS04415	Synpcc7942_0856	2.95493	4.35536e-48	1.16444e-46	SYNPCC7942_RS04415	protein_coding	response regulator && PF00072:Response regulator receiver domain
SYNPCC7942_RS07045	Synpcc7942_1377	1.668	7.60407e-48	2.01401e-46	SYNPCC7942_RS07045	protein_coding	bifunctional (p)ppGpp synthetase/guanosine-3'%2C5'-bis(diphosphate) 3'-pyrophosphohydrolase && PF13291:ACT domain|PF02824:TGS domain|PF13328:HD domain|PF04607:Region found in RelA / SpoT proteins
SYNPCC7942_RS11120	Synpcc7942_2188	2.05092	1.19726e-47	3.14171e-46	SYNPCC7942_RS11120	protein_coding	isochorismate synthase && PF00425:chorismate binding enzyme
SYNPCC7942_RS12115	Synpcc7942_2384	2.39056	1.25802e-47	3.27085e-46	nifJ	protein_coding	pyruvate:ferredoxin (flavodoxin) oxidoreductase && PF02775:Thiamine pyrophosphate enzyme, C-terminal TPP binding domain|PF13484:4Fe-4S double cluster binding domain|PF01855:Pyruvate flavodoxin/ferredoxin oxidoreductase, thiamine diP-bdg|PF17147:Pyruvate:ferredoxin oxidoreductase core domain II|PF01558:Pyruvate ferredoxin/flavodoxin oxidoreductase|PF10371:Domain of unknown function
SYNPCC7942_RS03130	Synpcc7942_0610	-1.94414	1.63115e-47	4.20243e-46	SYNPCC7942_RS03130	protein_coding	mechanosensitive ion channel && PF00924:Mechanosensitive ion channel
SYNPCC7942_RS10935	Synpcc7942_2152	2.49813	3.09241e-47	7.89539e-46	SYNPCC7942_RS10935	protein_coding	HlyD family efflux transporter periplasmic adaptor subunit && PF13437:HlyD family secretion protein
SYNPCC7942_RS03985	Synpcc7942_0768	2.38022	1.31287e-46	3.32203e-45	SYNPCC7942_RS03985	protein_coding	hypothetical protein && PF05019:Coenzyme Q (ubiquinone) biosynthesis protein Coq4
SYNPCC7942_RS07400	Synpcc7942_1446	2.31531	4.23714e-46	1.06266e-44	SYNPCC7942_RS07400	protein_coding	hypothetical protein && -
SYNPCC7942_RS01650	Synpcc7942_0324	1.79959	8.47759e-46	2.1075e-44	SYNPCC7942_RS01650	protein_coding	FtsW/RodA/SpoVE family cell cycle protein && PF01098:Cell cycle protein
SYNPCC7942_RS09050	Synpcc7942_1781	-2.73416	9.5077e-46	2.34303e-44	SYNPCC7942_RS09050	protein_coding	MoaD/ThiS family protein && -
SYNPCC7942_RS12760	Synpcc7942_2514	-2.31399	1.18696e-45	2.89987e-44	argF	protein_coding	ornithine carbamoyltransferase && PF00185:Aspartate/ornithine carbamoyltransferase, Asp/Orn binding domain|PF02729:Aspartate/ornithine carbamoyltransferase, carbamoyl-P binding domain
sRNA00046	#N/A	-2.12943	2.43318e-45	5.89371e-44	-	-	-
SYNPCC7942_RS05305	Synpcc7942_1033	2.23419	2.53466e-45	6.08747e-44	SYNPCC7942_RS05305	protein_coding	alpha-E domain-containing protein && PF04168:A predicted alpha-helical domain with a conserved ER motif.
SYNPCC7942_RS03485	Synpcc7942_0680	3.02509	5.40692e-45	1.28766e-43	SYNPCC7942_RS03485	protein_coding	sterol desaturase family protein && PF04116:Fatty acid hydroxylase superfamily
SYNPCC7942_RS09485	Synpcc7942_1869	-1.8374	6.315e-45	1.49139e-43	SYNPCC7942_RS09485	protein_coding	efflux RND transporter permease subunit && PF00873:AcrB/AcrD/AcrF family
SYNPCC7942_RS01840	Synpcc7942_0361	-1.59704	7.45638e-45	1.7464e-43	SYNPCC7942_RS01840	protein_coding	Calvin cycle protein CP12 && -
SYNPCC7942_RS13075	Synpcc7942_2573	-2.41707	1.64177e-44	3.81375e-43	SYNPCC7942_RS13075	protein_coding	metal ABC transporter permease && PF00950:ABC 3 transport family
SYNPCC7942_RS01955	Synpcc7942_0383	2.53999	1.73318e-44	3.99337e-43	SYNPCC7942_RS01955	protein_coding	hypothetical protein && -
SYNPCC7942_RS12025	Synpcc7942_2367	2.00484	1.88809e-44	4.3152e-43	SYNPCC7942_RS12025	protein_coding	DUF4359 domain-containing protein && PF14271:Domain of unknown function (DUF4359)
SYNPCC7942_RS06220	Synpcc7942_1214	-3.50177	2.04529e-44	4.63709e-43	SYNPCC7942_RS06220	protein_coding	glutathione peroxidase && PF00255:Glutathione peroxidase
SYNPCC7942_RS12350	Synpcc7942_2431	1.67484	2.34182e-44	5.26724e-43	SYNPCC7942_RS12350	protein_coding	hypothetical protein && -
SYNPCC7942_RS02030	Synpcc7942_0398	2.23882	2.39667e-44	5.34817e-43	SYNPCC7942_RS02030	protein_coding	DUF4079 domain-containing protein && PF13301:Protein of unknown function (DUF4079)
SYNPCC7942_RS07925	Synpcc7942_1554	-1.60826	3.13395e-44	6.93875e-43	clpP	protein_coding	ATP-dependent Clp endopeptidase proteolytic subunit ClpP && PF00574:Clp protease
SYNPCC7942_RS13080	Synpcc7942_2574	-1.83852	3.92797e-44	8.62936e-43	SYNPCC7942_RS13080	protein_coding	metal ABC transporter ATP-binding protein && PF00005:ABC transporter
SYNPCC7942_RS06255	Synpcc7942_1221	-1.91561	4.21054e-44	9.17897e-43	SYNPCC7942_RS06255	protein_coding	response regulator && PF00072:Response regulator receiver domain
SYNPCC7942_RS04590	Synpcc7942_0891	-2.73707	4.58816e-44	9.92584e-43	SYNPCC7942_RS04590	protein_coding	DUF1830 domain-containing protein && PF08865:Domain of unknown function (DUF1830)
SYNPCC7942_RS01200	Synpcc7942_0236	2.86253	1.77141e-43	3.80317e-42	SYNPCC7942_RS01200	protein_coding	cyclic nucleotide-binding domain-containing protein && PF00027:Cyclic nucleotide-binding domain
SYNPCC7942_RS04705	Synpcc7942_0915	-3.4824	4.34208e-43	9.25222e-42	aroQ	protein_coding	type II 3-dehydroquinate dehydratase && PF01220:Dehydroquinase class II
SYNPCC7942_RS09390	Synpcc7942_1851	2.59074	6.00843e-43	1.27074e-41	cobG	protein_coding	precorrin-3B synthase && PF01077:Nitrite and sulphite reductase 4Fe-4S domain|PF03460:Nitrite/Sulfite reductase ferredoxin-like half domain
SYNPCC7942_RS12415	Synpcc7942_2443	-1.91052	7.94713e-43	1.66831e-41	pstC	protein_coding	phosphate ABC transporter permease subunit PstC && PF00528:Binding-protein-dependent transport system inner membrane component
SYNPCC7942_RS12090	Synpcc7942_2379	-2.5684	8.26486e-43	1.72225e-41	thiD	protein_coding	bifunctional hydroxymethylpyrimidine kinase/phosphomethylpyrimidine kinase && PF08543:Phosphomethylpyrimidine kinase
SYNPCC7942_RS09590	Synpcc7942_1891	1.77115	2.02589e-42	4.19078e-41	SYNPCC7942_RS09590	protein_coding	NYN domain-containing protein && PF01936:NYN domain
SYNPCC7942_RS08895	Synpcc7942_1748	-2.49699	2.9199e-42	5.99638e-41	SYNPCC7942_RS08895	protein_coding	class I SAM-dependent methyltransferase && PF08241:Methyltransferase domain
SYNPCC7942_RS10160	Synpcc7942_2003	-2.51449	3.01134e-42	6.13967e-41	SYNPCC7942_RS10160	protein_coding	CHRD domain-containing protein && PF07452:CHRD domain
SYNPCC7942_RS00100	Synpcc7942_0019	-1.81524	3.61441e-42	7.28694e-41	sir	protein_coding	sulfite reductase%2C ferredoxin dependent && PF03460:Nitrite/Sulfite reductase ferredoxin-like half domain|PF01077:Nitrite and sulphite reductase 4Fe-4S domain
SYNPCC7942_RS04015	Synpcc7942_0774	1.92543	3.62547e-42	7.28694e-41	SYNPCC7942_RS04015	protein_coding	alpha/beta hydrolase && PF12697:Alpha/beta hydrolase family
SYNPCC7942_RS01775	Synpcc7942_0349	1.8327	6.42588e-42	1.28246e-40	SYNPCC7942_RS01775	protein_coding	DUF3611 family protein && PF12263:Protein of unknown function (DUF3611)
SYNPCC7942_RS05500	Synpcc7942_1072	-2.70788	8.65878e-42	1.71601e-40	SYNPCC7942_RS05500	protein_coding	P-loop NTPase family protein && PF02572:ATP:corrinoid adenosyltransferase BtuR/CobO/CobP
SYNPCC7942_RS08835	Synpcc7942_1736	-1.96673	9.30935e-42	1.83213e-40	sufC	protein_coding	Fe-S cluster assembly ATPase SufC && PF00005:ABC transporter
SYNPCC7942_RS03065	Synpcc7942_0598	-2.1418	9.60591e-42	1.87746e-40	SYNPCC7942_RS03065	protein_coding	peptidoglycan DD-metalloendopeptidase family protein && PF01476:LysM domain|PF01551:Peptidase family M23
SYNPCC7942_RS11035	Synpcc7942_2171	1.73927	2.73503e-41	5.30895e-40	SYNPCC7942_RS11035	protein_coding	DNA starvation/stationary phase protection protein && PF00210:Ferritin-like domain
SYNPCC7942_RS07605	Synpcc7942_1488	1.97286	2.91344e-41	5.61679e-40	SYNPCC7942_RS07605	protein_coding	ABC transporter substrate-binding protein && PF13379:NMT1-like family
SYNPCC7942_RS00790	Synpcc7942_0156	-1.55582	3.38483e-41	6.4815e-40	SYNPCC7942_RS00790	protein_coding	alpha-D-glucose phosphate-specific phosphoglucomutase && PF02879:Phosphoglucomutase/phosphomannomutase, alpha/beta/alpha domain II|PF02878:Phosphoglucomutase/phosphomannomutase, alpha/beta/alpha domain I|PF00408:Phosphoglucomutase/phosphomannomutase, C-terminal domain|PF02880:Phosphoglucomutase/phosphomannomutase, alpha/beta/alpha domain III
SYNPCC7942_RS08135	Synpcc7942_1593	-1.65222	4.62632e-41	8.79933e-40	SYNPCC7942_RS08135	protein_coding	aldehyde oxygenase (deformylating) && PF11266:Long-chain fatty aldehyde decarbonylase
SYNPCC7942_RS09760	Synpcc7942_1923	-1.72951	4.93013e-41	9.31465e-40	SYNPCC7942_RS09760	protein_coding	sigma-70 family RNA polymerase sigma factor && PF04542:Sigma-70 region 2|PF08281:Sigma-70, region 4
sRNA00034	#N/A	-1.9204	8.11334e-41	1.52273e-39	-	-	-
SYNPCC7942_RS12425	Synpcc7942_2445	-2.343	1.03348e-40	1.9269e-39	SYNPCC7942_RS12425	protein_coding	PstS family phosphate ABC transporter substrate-binding protein && PF12849:PBP superfamily domain
SYNPCC7942_RS01835	Synpcc7942_0360	1.83623	1.27693e-40	2.36524e-39	SYNPCC7942_RS01835	protein_coding	FIST C-terminal domain-containing protein && PF10442:FIST C domain|PF08495:FIST N domain
SYNPCC7942_RS10530	Synpcc7942_2077	-2.17859	1.82243e-40	3.35374e-39	SYNPCC7942_RS10530	protein_coding	DUF393 domain-containing protein && PF04134:Protein of unknown function, DUF393
SYNPCC7942_RS06345	Synpcc7942_1238	2.42727	2.25299e-40	4.11934e-39	ntrB	protein_coding	nitrate ABC transporter permease && PF00528:Binding-protein-dependent transport system inner membrane component
SYNPCC7942_RS08875	Synpcc7942_1744	-3.02067	2.50222e-40	4.54571e-39	SYNPCC7942_RS08875	protein_coding	acyl-CoA thioesterase && PF13279:Thioesterase-like superfamily
SYNPCC7942_RS12185	Synpcc7942_2398	-3.0798	2.63513e-40	4.75665e-39	ruvX	protein_coding	Holliday junction resolvase RuvX && PF03652:Holliday junction resolvase
SYNPCC7942_RS06790	Synpcc7942_1328	-3.32382	5.13811e-40	9.21608e-39	SYNPCC7942_RS06790	protein_coding	DUF1622 domain-containing protein && PF07784:Protein of unknown function (DUF1622)
SYNPCC7942_RS04245	Synpcc7942_0821	-2.04514	5.30841e-40	9.46165e-39	SYNPCC7942_RS04245	protein_coding	peptide ABC transporter substrate-binding protein && PF00496:Bacterial extracellular solute-binding proteins, family 5 Middle
SYNPCC7942_RS09145	Synpcc7942_1800	-1.4775	1.07983e-39	1.91264e-38	SYNPCC7942_RS09145	protein_coding	Spy/CpxP family protein refolding chaperone && PF07813:LTXXQ motif family protein
SYNPCC7942_RS02920	Synpcc7942_0573	2.72171	2.19837e-39	3.85095e-38	SYNPCC7942_RS02920	protein_coding	hypothetical protein && -
SYNPCC7942_RS00230	Synpcc7942_0046	2.30095	2.20132e-39	3.85095e-38	SYNPCC7942_RS00230	protein_coding	methyltransferase domain-containing protein && PF13847:Methyltransferase domain
SYNPCC7942_RS08210	Synpcc7942_1609	-1.99678	4.5042e-39	7.83122e-38	nrdJ	protein_coding	ribonucleoside-triphosphate reductase%2C adenosylcobalamin-dependent && PF14528:LAGLIDADG-like domain|PF14890:Intein splicing domain
SYNPCC7942_RS06850	Synpcc7942_1340	-1.64619	4.58047e-39	7.91527e-38	def	protein_coding	peptide deformylase && PF01327:Polypeptide deformylase
SYNPCC7942_RS08140	Synpcc7942_1594	-1.65077	7.39381e-39	1.26994e-37	SYNPCC7942_RS08140	protein_coding	long-chain acyl-[acyl-carrier-protein] reductase && -
SYNPCC7942_RS01990	Synpcc7942_0390	-2.02186	1.11717e-38	1.90727e-37	chrA	protein_coding	chromate efflux transporter && PF02417:Chromate transporter
SYNPCC7942_RS06655	Synpcc7942_1301	2.73056	1.13246e-38	1.9218e-37	SYNPCC7942_RS06655	protein_coding	ATP-dependent DNA helicase RecQ && PF00271:Helicase conserved C-terminal domain|PF00270:DEAD/DEAH box helicase
SYNPCC7942_RS11780	Synpcc7942_2317	1.51671	1.33327e-38	2.24909e-37	SYNPCC7942_RS11780	protein_coding	cation-translocating P-type ATPase && PF00122:E1-E2 ATPase|PF00702:haloacid dehalogenase-like hydrolase|PF00403:Heavy-metal-associated domain
SYNPCC7942_RS08105	Synpcc7942_1587	1.75382	1.4576e-38	2.44428e-37	SYNPCC7942_RS08105	protein_coding	DUF1036 domain-containing protein && PF06282:Protein of unknown function (DUF1036)
SYNPCC7942_RS14155	#N/A	4.04881	2.49941e-38	4.16666e-37	SYNPCC7942_RS14155	protein_coding	hypothetical protein && -
SYNPCC7942_RS00920	Synpcc7942_0181	2.00685	2.84627e-38	4.71715e-37	SYNPCC7942_RS00920	protein_coding	AAA family ATPase && PF13175:AAA ATPase domain
SYNPCC7942_RS13710	Synpcc7942_0784	2.53955	2.07925e-37	3.42593e-36	SYNPCC7942_RS13710	protein_coding	hypothetical protein && -
SYNPCC7942_RS10505	Synpcc7942_2072	1.45172	9.71664e-37	1.59173e-35	grpE	protein_coding	nucleotide exchange factor GrpE && PF01025:GrpE
SYNPCC7942_RS05820	Synpcc7942_1137	-1.44088	1.11461e-36	1.81541e-35	SYNPCC7942_RS05820	protein_coding	DUF561 domain-containing protein && PF04481:Protein of unknown function (DUF561)
SYNPCC7942_RS10755	Synpcc7942_2121	1.51437	1.68637e-36	2.73096e-35	SYNPCC7942_RS10755	protein_coding	STAS domain-containing protein && PF01740:STAS domain
SYNPCC7942_RS04955	Synpcc7942_0964	-1.48539	2.00344e-36	3.22599e-35	SYNPCC7942_RS04955	protein_coding	hypothetical protein && -
SYNPCC7942_RS12260	Synpcc7942_2412	1.72627	2.02393e-36	3.24058e-35	SYNPCC7942_RS12260	protein_coding	membrane protein && PF01145:SPFH domain / Band 7 family
SYNPCC7942_RS04530	Synpcc7942_0879	-2.5251	2.46503e-36	3.92466e-35	SYNPCC7942_RS04530	protein_coding	ribonuclease HII && PF01351:Ribonuclease HII
SYNPCC7942_RS09110	Synpcc7942_1793	-2.29315	2.77583e-36	4.3948e-35	trxA	protein_coding	thioredoxin && PF00085:Thioredoxin
SYNPCC7942_RS08240	Synpcc7942_1615	-2.1037	2.81281e-36	4.42862e-35	SYNPCC7942_RS08240	protein_coding	ribonuclease P protein component && PF00825:Ribonuclease P
SYNPCC7942_RS07795	Synpcc7942_1525	-1.54554	4.32813e-36	6.77676e-35	typA	protein_coding	translational GTPase TypA && PF00679:Elongation factor G C-terminus|PF00009:Elongation factor Tu GTP binding domain|PF03144:Elongation factor Tu domain 2
SYNPCC7942_RS01900	Synpcc7942_0373	-1.65836	5.47977e-36	8.53278e-35	SYNPCC7942_RS01900	protein_coding	hypothetical protein && PF08007:Cupin superfamily protein
SYNPCC7942_RS00310	Synpcc7942_0062	1.84762	9.63763e-36	1.49252e-34	rfbF	protein_coding	glucose-1-phosphate cytidylyltransferase && PF00483:Nucleotidyl transferase
SYNPCC7942_RS04565	Synpcc7942_0886	-1.69205	1.71514e-35	2.64169e-34	rpsG	protein_coding	30S ribosomal protein S7 && PF00177:Ribosomal protein S7p/S5e
Novel00055	#N/A	-1.60481	3.56275e-35	5.45775e-34	-	-	-
SYNPCC7942_RS08740	Synpcc7942_1718	2.014	4.40549e-35	6.71246e-34	SYNPCC7942_RS08740	protein_coding	FAD-binding oxidoreductase && PF01565:FAD binding domain
SYNPCC7942_RS10545	Synpcc7942_2080	-1.85265	6.46391e-35	9.79611e-34	SYNPCC7942_RS10545	protein_coding	phosphoketolase family protein && PF09364:XFP N-terminal domain|PF03894:D-xylulose 5-phosphate/D-fructose 6-phosphate phosphoketolase|PF09363:XFP C-terminal domain
SYNPCC7942_RS03390	Synpcc7942_0662	1.4622	7.84896e-35	1.18319e-33	SYNPCC7942_RS03390	protein_coding	FecR domain-containing protein && PF04773:FecR protein
SYNPCC7942_RS12535	Synpcc7942_2466	-1.89453	9.36436e-35	1.40416e-33	SYNPCC7942_RS12535	protein_coding	response regulator transcription factor && PF00486:Transcriptional regulatory protein, C terminal|PF00072:Response regulator receiver domain
SYNPCC7942_RS04080	Synpcc7942_0788	-1.64759	1.14755e-34	1.71166e-33	SYNPCC7942_RS04080	protein_coding	glutathione S-transferase family protein && PF13417:Glutathione S-transferase, N-terminal domain
SYNPCC7942_RS00385	Synpcc7942_0078	-2.1	1.64179e-34	2.43603e-33	SYNPCC7942_RS00385	protein_coding	YjbQ family protein && PF01894:Uncharacterised protein family UPF0047
SYNPCC7942_RS09340	Synpcc7942_1841	1.60617	2.3164e-34	3.41911e-33	SYNPCC7942_RS09340	protein_coding	UDP-N-acetylmuramoyl-tripeptide--D-alanyl-D-alanine ligase && PF08245:Mur ligase middle domain|PF02875:Mur ligase family, glutamate ligase domain|PF01225:Mur ligase family, catalytic domain
SYNPCC7942_RS13905	#N/A	2.11471	2.51398e-34	3.68976e-33	SYNPCC7942_RS13905	protein_coding	hypothetical protein && -
SYNPCC7942_RS02210	Synpcc7942_0433	2.10428	2.52581e-34	3.68976e-33	SYNPCC7942_RS02210	protein_coding	hypothetical protein && -
SYNPCC7942_RS08605	Synpcc7942_1689	-2.08569	2.94606e-34	4.28161e-33	SYNPCC7942_RS08605	protein_coding	sulfurtransferase && PF00581:Rhodanese-like domain
SYNPCC7942_RS00220	Synpcc7942_0044	-1.80076	3.56423e-34	5.15358e-33	SYNPCC7942_RS00220	protein_coding	FAD-dependent oxidoreductase && PF12831:FAD dependent oxidoreductase
SYNPCC7942_RS04680	Synpcc7942_0910	-1.44652	4.62478e-34	6.65311e-33	SYNPCC7942_RS04680	protein_coding	tetratricopeptide repeat protein && PF13428:Tetratricopeptide repeat
SYNPCC7942_RS09900	Synpcc7942_1951	1.83536	6.67332e-34	9.55162e-33	SYNPCC7942_RS09900	protein_coding	hypothetical protein && -
SYNPCC7942_RS08330	Synpcc7942_1633	2.22222	1.23403e-33	1.75741e-32	SYNPCC7942_RS08330	protein_coding	hypothetical protein && -
SYNPCC7942_RS03935	Synpcc7942_0760	1.95411	1.24406e-33	1.76283e-32	SYNPCC7942_RS03935	protein_coding	restriction endonuclease && PF04471:Restriction endonuclease
SYNPCC7942_RS02295	Synpcc7942_0449	-1.75784	1.34456e-33	1.89577e-32	serS	protein_coding	serine--tRNA ligase && PF02403:Seryl-tRNA synthetase N-terminal domain|PF00587:tRNA synthetase class II core domain (G, H, P, S and T)
SYNPCC7942_RS07490	Synpcc7942_1464	-1.45984	1.62901e-33	2.28545e-32	SYNPCC7942_RS07490	protein_coding	iron uptake porin && PF04966:Carbohydrate-selective porin, OprB family|PF00395:S-layer homology domain
SYNPCC7942_RS08575	Synpcc7942_1683	-2.2416	1.71538e-33	2.39477e-32	SYNPCC7942_RS08575	protein_coding	hypothetical protein && -
SYNPCC7942_RS03305	Synpcc7942_0644	1.58912	5.95145e-33	8.26785e-32	SYNPCC7942_RS03305	protein_coding	GAF domain-containing protein && PF02518:Histidine kinase-, DNA gyrase B-, and HSP90-like ATPase|PF00512:His Kinase A (phospho-acceptor) domain|PF01590:GAF domain
SYNPCC7942_RS07610	Synpcc7942_1489	2.08737	8.30342e-33	1.1479e-31	ntrB	protein_coding	nitrate ABC transporter permease && PF00528:Binding-protein-dependent transport system inner membrane component
SYNPCC7942_RS09065	Synpcc7942_1784	1.80723	9.30703e-33	1.28039e-31	SYNPCC7942_RS09065	protein_coding	RNA polymerase sigma factor SigF && PF04542:Sigma-70 region 2|PF08281:Sigma-70, region 4
SYNPCC7942_RS04820	Synpcc7942_0937	-2.55925	1.16067e-32	1.58906e-31	SYNPCC7942_RS04820	protein_coding	MBL fold metallo-hydrolase && PF00753:Metallo-beta-lactamase superfamily
SYNPCC7942_RS11735	Synpcc7942_2309	-1.89202	1.34631e-32	1.83435e-31	SYNPCC7942_RS11735	protein_coding	peroxiredoxin && PF00578:AhpC/TSA family|PF10417:C-terminal domain of 1-Cys peroxiredoxin
SYNPCC7942_RS12070	Synpcc7942_2375	-1.70327	1.7043e-32	2.311e-31	SYNPCC7942_RS12070	protein_coding	D-alanine--D-alanine ligase && PF07478:D-ala D-ala ligase C-terminus|PF01820:D-ala D-ala ligase N-terminus
SYNPCC7942_RS04420	Synpcc7942_0857	2.07677	2.04714e-32	2.76267e-31	SYNPCC7942_RS04420	protein_coding	purine-binding chemotaxis protein CheW && PF01584:CheW-like domain
SYNPCC7942_RS08340	Synpcc7942_1635	1.44636	6.99326e-32	9.39284e-31	SYNPCC7942_RS08340	protein_coding	iron uptake porin && PF04966:Carbohydrate-selective porin, OprB family|PF00395:S-layer homology domain
SYNPCC7942_RS00835	Synpcc7942_0165	-2.00656	7.69136e-32	1.02817e-30	SYNPCC7942_RS00835	protein_coding	CGLD27 family protein && PF06799:Protein of unknown function (DUF1230)
SYNPCC7942_RS11460	Synpcc7942_2254	1.88049	1.12139e-31	1.49203e-30	SYNPCC7942_RS11460	protein_coding	DUF3370 family protein && PF11850:Protein of unknown function (DUF3370)
SYNPCC7942_RS09255	Synpcc7942_1824	1.54874	1.4155e-31	1.87455e-30	SYNPCC7942_RS09255	protein_coding	CBS domain-containing protein && PF00571:CBS domain
Novel00050	#N/A	-1.53061	2.05426e-31	2.7078e-30	-	-	PF07813:LTXXQ motif family protein
SYNPCC7942_RS09765	Synpcc7942_1924	-1.80927	2.17037e-31	2.8476e-30	SYNPCC7942_RS09765	protein_coding	late competence development ComFB family protein && PF10719:Late competence development protein ComFB
SYNPCC7942_RS11070	Synpcc7942_2178	-1.671	2.96925e-31	3.87781e-30	SYNPCC7942_RS11070	protein_coding	phage holin family protein && PF04020:Mycobacterial 4 TMS phage holin, superfamily IV
SYNPCC7942_RS05065	Synpcc7942_0986	-1.65173	3.59755e-31	4.67681e-30	SYNPCC7942_RS05065	protein_coding	glycosyltransferase family 4 protein && PF13439:Glycosyltransferase Family 4|PF00534:Glycosyl transferases group 1
SYNPCC7942_RS13505	Synpcc7942_B2634	1.95582	4.41811e-31	5.71732e-30	SYNPCC7942_RS13505	protein_coding	DUF1254 domain-containing protein && PF06742:Protein of unknown function (DUF1214)|PF06863:Protein of unknown function (DUF1254)
SYNPCC7942_RS00260	Synpcc7942_0052	1.92942	4.54761e-31	5.85815e-30	SYNPCC7942_RS00260	protein_coding	methyltransferase domain-containing protein && PF08241:Methyltransferase domain
SYNPCC7942_RS12020	Synpcc7942_2366	1.62447	5.88633e-31	7.54835e-30	SYNPCC7942_RS12020	protein_coding	Nif11 family protein && -
SYNPCC7942_RS12370	Synpcc7942_2435	-2.5089	6.51323e-31	8.31464e-30	SYNPCC7942_RS12370	protein_coding	DUF938 domain-containing protein && PF06080:Protein of unknown function (DUF938)
SYNPCC7942_RS04125	Synpcc7942_0797	1.66451	7.03577e-31	8.94143e-30	SYNPCC7942_RS04125	protein_coding	hypothetical protein && -
SYNPCC7942_RS12135	Synpcc7942_2388	2.20072	7.63318e-31	9.65734e-30	SYNPCC7942_RS12135	protein_coding	cupin domain-containing protein && PF00190:Cupin
SYNPCC7942_RS04685	Synpcc7942_0911	-2.97784	8.29547e-31	1.04486e-29	SYNPCC7942_RS04685	protein_coding	hypothetical protein && -
SYNPCC7942_RS04425	Synpcc7942_0858	1.59218	9.15894e-31	1.14851e-29	SYNPCC7942_RS04425	protein_coding	GAF domain-containing protein && PF00015:Methyl-accepting chemotaxis protein (MCP) signalling domain|PF01590:GAF domain
SYNPCC7942_RS08230	Synpcc7942_1613	-1.68026	1.10444e-30	1.37828e-29	SYNPCC7942_RS08230	protein_coding	DUF2808 domain-containing protein && PF10989:Protein of unknown function (DUF2808)
Novel00045	#N/A	-1.786	1.10885e-30	1.37828e-29	-	-	PF10989:Protein of unknown function (DUF2808)
SYNPCC7942_RS09150	Synpcc7942_1801	-2.30485	1.52474e-30	1.88695e-29	SYNPCC7942_RS09150	protein_coding	alpha/beta fold hydrolase && PF12697:Alpha/beta hydrolase family
SYNPCC7942_RS00465	Synpcc7942_0092	-1.84217	2.01477e-30	2.48255e-29	SYNPCC7942_RS00465	protein_coding	hypothetical protein && -
SYNPCC7942_RS00265	Synpcc7942_0053	3.19734	2.3426e-30	2.87399e-29	SYNPCC7942_RS00265	protein_coding	glycosyltransferase family 2 protein && PF00535:Glycosyl transferase family 2
SYNPCC7942_RS12315	Synpcc7942_2424	1.7719	5.97305e-30	7.29639e-29	SYNPCC7942_RS12315	protein_coding	DUF975 family protein && PF06161:Protein of unknown function (DUF975)
SYNPCC7942_RS09815	Synpcc7942_1934	-1.46527	7.44687e-30	9.0577e-29	dacB	protein_coding	D-alanyl-D-alanine carboxypeptidase/D-alanyl-D-alanine-endopeptidase && PF02113:D-Ala-D-Ala carboxypeptidase 3 (S13) family
SYNPCC7942_RS02845	Synpcc7942_0559	-1.49657	8.84597e-30	1.07135e-28	hslO	protein_coding	Hsp33 family molecular chaperone HslO && PF01430:Hsp33 protein
SYNPCC7942_RS12585	Synpcc7942_2477	1.65569	8.89534e-30	1.07274e-28	SYNPCC7942_RS12585	protein_coding	TIGR01777 family oxidoreductase && PF01370:NAD dependent epimerase/dehydratase family|PF08338:Domain of unknown function (DUF1731)
SYNPCC7942_RS11950	Synpcc7942_2352	1.69706	9.02324e-30	1.08355e-28	raiA	protein_coding	ribosome-associated translation inhibitor RaiA && PF02482:Sigma 54 modulation protein / S30EA ribosomal protein|PF16321:Sigma 54 modulation/S30EA ribosomal protein C terminus
SYNPCC7942_RS09055	Synpcc7942_1782	-1.92537	9.06872e-30	1.08442e-28	SYNPCC7942_RS09055	protein_coding	threonine synthase && PF00291:Pyridoxal-phosphate dependent enzyme
SYNPCC7942_RS03450	Synpcc7942_0674	1.55242	1.02617e-29	1.22192e-28	hemF	protein_coding	oxygen-dependent coproporphyrinogen oxidase && PF01218:Coproporphyrinogen III oxidase
SYNPCC7942_RS07265	Synpcc7942_1420	2.51722	1.13984e-29	1.35159e-28	SYNPCC7942_RS07265	protein_coding	ferredoxin:protochlorophyllide reductase (ATP-dependent) subunit N && PF00148:Nitrogenase component 1 type Oxidoreductase
SYNPCC7942_RS12300	Synpcc7942_2421	-2.51119	2.57855e-29	3.04484e-28	SYNPCC7942_RS12300	protein_coding	FTR1 family protein && PF03239:Iron permease FTR1 family
SYNPCC7942_RS05070	Synpcc7942_0987	-1.76675	2.73431e-29	3.21537e-28	SYNPCC7942_RS05070	protein_coding	transcriptional repressor && PF01475:Ferric uptake regulator family
SYNPCC7942_RS03960	Synpcc7942_0764	1.70425	4.1994e-29	4.91781e-28	SYNPCC7942_RS03960	protein_coding	helix-turn-helix transcriptional regulator && -
SYNPCC7942_RS02530	Synpcc7942_0498	1.79226	5.84003e-29	6.81097e-28	SYNPCC7942_RS02530	protein_coding	NTP transferase domain-containing protein && PF00483:Nucleotidyl transferase|PF02879:Phosphoglucomutase/phosphomannomutase, alpha/beta/alpha domain II|PF02878:Phosphoglucomutase/phosphomannomutase, alpha/beta/alpha domain I
SYNPCC7942_RS02655	Synpcc7942_0522	1.72354	7.1476e-29	8.30176e-28	SYNPCC7942_RS02655	protein_coding	hypothetical protein && -
SYNPCC7942_RS08980	Synpcc7942_1767	-1.75113	1.4014e-28	1.62105e-27	SYNPCC7942_RS08980	protein_coding	cytochrome ubiquinol oxidase subunit I && PF01654:Cytochrome bd terminal oxidase subunit I
SYNPCC7942_RS02800	Synpcc7942_0550	-2.74094	1.58427e-28	1.82513e-27	SYNPCC7942_RS02800	protein_coding	hypothetical protein && -
SYNPCC7942_RS07840	Synpcc7942_1534	-1.36545	1.95523e-28	2.24337e-27	SYNPCC7942_RS07840	protein_coding	argonaute PAZ domain-containing protein && PF02171:Piwi domain
SYNPCC7942_RS05590	Synpcc7942_1089	2.32967	2.46056e-28	2.81179e-27	clpB	protein_coding	ATP-dependent chaperone ClpB && PF10431:C-terminal, D2-small domain, of ClpB protein|PF02861:Clp amino terminal domain, pathogenicity island component|PF00004:ATPase family associated with various cellular activities (AAA)|PF07724:AAA domain (Cdc48 subfamily)
SYNPCC7942_RS04435	Synpcc7942_0860	1.48736	2.92077e-28	3.32428e-27	SYNPCC7942_RS04435	protein_coding	chemotaxis protein CheW && PF01584:CheW-like domain
SYNPCC7942_RS06130	Synpcc7942_1197	-1.78466	3.76789e-28	4.27128e-27	trpC	protein_coding	indole-3-glycerol phosphate synthase TrpC && PF00218:Indole-3-glycerol phosphate synthase
SYNPCC7942_RS00240	Synpcc7942_0048	1.4641	6.48793e-28	7.32542e-27	SYNPCC7942_RS00240	protein_coding	prepilin-type N-terminal cleavage/methylation domain-containing protein && PF07963:Prokaryotic N-terminal methylation motif
SYNPCC7942_RS10915	Synpcc7942_2148	-1.29536	1.0387e-27	1.16813e-26	SYNPCC7942_RS10915	protein_coding	ABC transporter ATP-binding protein && PF13732:Domain of unknown function (DUF4162)|PF00005:ABC transporter
SYNPCC7942_RS03030	Synpcc7942_0591	-2.23902	1.04939e-27	1.17548e-26	SYNPCC7942_RS03030	protein_coding	TMEM165/GDT1 family protein && PF01169:Uncharacterized protein family UPF0016
SYNPCC7942_RS01300	Synpcc7942_0255	1.53968	1.18987e-27	1.32759e-26	SYNPCC7942_RS01300	protein_coding	ATP-binding protein && PF05673:Protein of unknown function (DUF815)
SYNPCC7942_RS08080	Synpcc7942_1582	1.77926	1.26715e-27	1.40828e-26	mnmE	protein_coding	tRNA uridine-5-carboxymethylaminomethyl(34) synthesis GTPase MnmE && PF12631:MnmE helical domain|PF10396:GTP-binding protein TrmE N-terminus|PF01926:50S ribosome-binding GTPase
SYNPCC7942_RS03925	Synpcc7942_0757	2.2533	1.32639e-27	1.46836e-26	SYNPCC7942_RS03925	protein_coding	hypothetical protein && -
SYNPCC7942_RS07335	Synpcc7942_1434	1.37561	1.55994e-27	1.72019e-26	SYNPCC7942_RS07335	protein_coding	hypothetical protein && -
SYNPCC7942_RS03560	Synpcc7942_0694	-1.60188	1.67843e-27	1.84367e-26	SYNPCC7942_RS03560	protein_coding	30S ribosomal protein S1 && PF00575:S1 RNA binding domain
SYNPCC7942_RS07755	Synpcc7942_1517	1.53333	1.77226e-27	1.93923e-26	SYNPCC7942_RS07755	protein_coding	HAMP domain-containing histidine kinase && -
SYNPCC7942_RS12865	Synpcc7942_2534	1.42555	2.63225e-27	2.86915e-26	SYNPCC7942_RS12865	protein_coding	sensor domain-containing diguanylate cyclase && PF00990:Diguanylate cyclase, GGDEF domain|PF01590:GAF domain
SYNPCC7942_RS06975	Synpcc7942_1364	-1.43915	3.67653e-27	3.99206e-26	SYNPCC7942_RS06975	protein_coding	hypothetical protein && -
SYNPCC7942_RS02820	Synpcc7942_0554	1.50921	4.75235e-27	5.14052e-26	ychF	protein_coding	redox-regulated ATPase YchF && PF06071:Protein of unknown function (DUF933)|PF01926:50S ribosome-binding GTPase
SYNPCC7942_RS09100	Synpcc7942_1791	-2.13034	4.9811e-27	5.36747e-26	SYNPCC7942_RS09100	protein_coding	PQQ-dependent sugar dehydrogenase && PF07995:Glucose / Sorbosone dehydrogenase
SYNPCC7942_RS00340	Synpcc7942_0069	1.89553	5.6575e-27	6.07324e-26	SYNPCC7942_RS00340	protein_coding	hypothetical protein && -
SYNPCC7942_RS07695	Synpcc7942_1506	1.44857	8.58974e-27	9.18616e-26	SYNPCC7942_RS07695	protein_coding	TerB family tellurite resistance protein && PF05099:Tellurite resistance protein TerB
SYNPCC7942_RS02575	Synpcc7942_0507	-1.46688	8.76154e-27	9.33467e-26	frr	protein_coding	ribosome recycling factor && PF01765:Ribosome recycling factor
SYNPCC7942_RS06225	Synpcc7942_1215	-3.22978	9.43884e-27	1.00186e-25	SYNPCC7942_RS06225	protein_coding	acyl-CoA dehydrogenase family protein && -
SYNPCC7942_RS04355	Synpcc7942_0842	-1.55833	9.82139e-27	1.03858e-25	gor	protein_coding	glutathione-disulfide reductase && PF02852:Pyridine nucleotide-disulphide oxidoreductase, dimerisation domain|PF07992:Pyridine nucleotide-disulphide oxidoreductase
SYNPCC7942_RS10115	Synpcc7942_1995	-1.52568	1.01152e-26	1.06566e-25	SYNPCC7942_RS10115	protein_coding	bifunctional phosphoribosyl-AMP cyclohydrolase/phosphoribosyl-ATP diphosphatase HisIE && PF01503:Phosphoribosyl-ATP pyrophosphohydrolase|PF01502:Phosphoribosyl-AMP cyclohydrolase
SYNPCC7942_RS04865	Synpcc7942_0946	2.08174	1.32779e-26	1.39368e-25	SYNPCC7942_RS04865	protein_coding	NAD(P)/FAD-dependent oxidoreductase && PF01593:Flavin containing amine oxidoreductase
SYNPCC7942_RS09580	Synpcc7942_1889	1.30699	1.79572e-26	1.87789e-25	SYNPCC7942_RS09580	protein_coding	glycoside hydrolase family 57 protein && PF03065:Glycosyl hydrolase family 57|PF09210:Domain of unknown function (DUF1957)
SYNPCC7942_RS04240	Synpcc7942_0820	-1.3317	2.31175e-26	2.40864e-25	SYNPCC7942_RS04240	protein_coding	hypothetical protein && -
SYNPCC7942_RS06840	Synpcc7942_1338	-1.22984	2.43604e-26	2.52884e-25	SYNPCC7942_RS06840	protein_coding	DUF3747 domain-containing protein && PF12565:Protein of unknown function (DUF3747)
SYNPCC7942_RS02100	Synpcc7942_0412	-1.90272	2.97747e-26	3.07962e-25	SYNPCC7942_RS02100	protein_coding	DUF3007 family protein && PF11460:Protein of unknown function (DUF3007)
SYNPCC7942_RS00620	Synpcc7942_0122	1.87486	3.1017e-26	3.19645e-25	SYNPCC7942_RS00620	protein_coding	EAL domain-containing protein && PF12792:CSS motif domain associated with EAL|PF00563:EAL domain
SYNPCC7942_RS04470	Synpcc7942_0867	-2.25242	3.18513e-26	3.27053e-25	SYNPCC7942_RS04470	protein_coding	hypothetical protein && -
Novel00008	#N/A	-1.56776	3.99054e-26	4.08274e-25	-	-	PF02672:CP12 domain
SYNPCC7942_RS06350	Synpcc7942_1239	1.79679	4.79984e-26	4.89307e-25	SYNPCC7942_RS06350	protein_coding	ABC transporter substrate-binding protein && PF13379:NMT1-like family
SYNPCC7942_RS09165	Synpcc7942_1804	2.03995	5.7025e-26	5.79244e-25	SYNPCC7942_RS09165	protein_coding	hypothetical protein && -
SYNPCC7942_RS08930	Synpcc7942_1757	1.94745	5.78595e-26	5.85621e-25	SYNPCC7942_RS08930	protein_coding	hypothetical protein && -
SYNPCC7942_RS04255	Synpcc7942_0823	1.85041	6.55319e-26	6.60916e-25	SYNPCC7942_RS04255	protein_coding	AI-2E family transporter && PF01594:AI-2E family transporter
SYNPCC7942_RS09930	Synpcc7942_1957	-1.46864	9.43675e-26	9.47622e-25	SYNPCC7942_RS09930	protein_coding	cyclic nucleotide-binding domain-containing protein && PF00027:Cyclic nucleotide-binding domain
SYNPCC7942_RS09115	Synpcc7942_1794	-1.68466	9.46285e-26	9.47622e-25	SYNPCC7942_RS09115	protein_coding	LL-diaminopimelate aminotransferase && PF00155:Aminotransferase class I and II
SYNPCC7942_RS09330	Synpcc7942_1839	2.09141	1.29455e-25	1.29078e-24	SYNPCC7942_RS09330	protein_coding	hypothetical protein && -
SYNPCC7942_RS03605	Synpcc7942_0703	1.47897	1.29806e-25	1.29078e-24	dprA	protein_coding	DNA-protecting protein DprA && PF02481:DNA recombination-mediator protein A
SYNPCC7942_RS12330	Synpcc7942_2427	1.56171	1.42432e-25	1.41137e-24	SYNPCC7942_RS12330	protein_coding	sulfurtransferase && PF00581:Rhodanese-like domain
SYNPCC7942_RS08905	Synpcc7942_1750	-1.33982	1.50942e-25	1.49048e-24	SYNPCC7942_RS08905	protein_coding	DUF1257 domain-containing protein && PF06868:Protein of unknown function (DUF1257)
SYNPCC7942_RS09035	Synpcc7942_1778	-1.84775	1.59147e-25	1.56605e-24	SYNPCC7942_RS09035	protein_coding	AarF/ABC1/UbiB kinase family protein && PF03109:ABC1 family
SYNPCC7942_RS09560	Synpcc7942_1885	-1.91231	1.84089e-25	1.80522e-24	SYNPCC7942_RS09560	protein_coding	HAD-IA family hydrolase && PF13419:Haloacid dehalogenase-like hydrolase
SYNPCC7942_RS12875	Synpcc7942_2536	-1.78472	1.9151e-25	1.87151e-24	SYNPCC7942_RS12875	protein_coding	DnaJ domain-containing protein && PF00226:DnaJ domain|PF14559:Tetratricopeptide repeat
SYNPCC7942_RS04315	Synpcc7942_0834	2.84169	1.97514e-25	1.92355e-24	SYNPCC7942_RS04315	protein_coding	alpha/beta hydrolase && PF07176:Alpha/beta hydrolase of unknown function (DUF1400)
SYNPCC7942_RS06590	Synpcc7942_1287	-1.64703	2.00538e-25	1.94632e-24	SYNPCC7942_RS06590	protein_coding	VCBS domain-containing protein && -
SYNPCC7942_RS00355	Synpcc7942_0072	-2.1503	2.56682e-25	2.48272e-24	SYNPCC7942_RS00355	protein_coding	DUF1997 domain-containing protein && PF09366:Protein of unknown function (DUF1997)
SYNPCC7942_RS08580	Synpcc7942_1684	-1.24092	2.67936e-25	2.58276e-24	SYNPCC7942_RS08580	protein_coding	Crp/Fnr family transcriptional regulator && PF13545:Crp-like helix-turn-helix domain
SYNPCC7942_RS08965	Synpcc7942_1764	-2.35935	2.76873e-25	2.65986e-24	SYNPCC7942_RS08965	protein_coding	MSMEG_0570 family nitrogen starvation response protein && -
SYNPCC7942_RS01430	Synpcc7942_0281	-1.58099	2.90378e-25	2.78018e-24	SYNPCC7942_RS01430	protein_coding	undecaprenyl/decaprenyl-phosphate alpha-N-acetylglucosaminyl 1-phosphate transferase && PF00953:Glycosyl transferase family 4
SYNPCC7942_RS13230	Synpcc7942_2597	-1.8311	3.26671e-25	3.11712e-24	SYNPCC7942_RS13230	protein_coding	CYTH domain-containing protein && PF01928:CYTH domain
SYNPCC7942_RS03425	Synpcc7942_0669	-1.81778	3.41904e-25	3.25153e-24	SYNPCC7942_RS03425	protein_coding	3-methyladenine DNA glycosylase && PF02245:Methylpurine-DNA glycosylase (MPG)
SYNPCC7942_RS03635	Synpcc7942_0709	-2.38181	3.49584e-25	3.31345e-24	SYNPCC7942_RS03635	protein_coding	hypothetical protein && -
SYNPCC7942_RS02415	Synpcc7942_0473	-1.16845	3.60452e-25	3.40507e-24	SYNPCC7942_RS02415	protein_coding	alkene reductase && PF00724:NADH:flavin oxidoreductase / NADH oxidase family
SYNPCC7942_RS12685	Synpcc7942_2500	1.48836	3.95257e-25	3.72145e-24	SYNPCC7942_RS12685	protein_coding	hypothetical protein && -
SYNPCC7942_RS05915	Synpcc7942_1154	2.23442	4.39533e-25	4.12462e-24	SYNPCC7942_RS05915	protein_coding	50S ribosome-binding GTPase && PF05128:Domain of unknown function (DUF697)|PF01926:50S ribosome-binding GTPase
SYNPCC7942_RS06070	Synpcc7942_1185	-2.11632	4.86561e-25	4.55087e-24	SYNPCC7942_RS06070	protein_coding	hypothetical protein && -
SYNPCC7942_RS11940	Synpcc7942_2350	1.41687	7.72043e-25	7.19727e-24	SYNPCC7942_RS11940	protein_coding	threonylcarbamoyl-AMP synthase && PF01300:Telomere recombination
SYNPCC7942_RS04335	Synpcc7942_0838	1.93873	8.23311e-25	7.65005e-24	SYNPCC7942_RS04335	protein_coding	MSMEG_0568 family radical SAM protein && PF04055:Radical SAM superfamily
SYNPCC7942_RS01595	Synpcc7942_0313	-1.46617	9.09453e-25	8.42284e-24	SYNPCC7942_RS01595	protein_coding	pentapeptide repeat-containing protein && PF00805:Pentapeptide repeats (8 copies)
SYNPCC7942_RS07435	Synpcc7942_1453	-1.17684	1.15797e-24	1.06895e-23	SYNPCC7942_RS07435	protein_coding	response regulator transcription factor && PF00486:Transcriptional regulatory protein, C terminal|PF00072:Response regulator receiver domain
SYNPCC7942_RS10670	Synpcc7942_2105	1.8692	1.35291e-24	1.24485e-23	SYNPCC7942_RS10670	protein_coding	ABC transporter ATP-binding protein && PF00005:ABC transporter
SYNPCC7942_RS10845	#N/A	1.69068	1.48673e-24	1.36356e-23	SYNPCC7942_RS10845	protein_coding	hypothetical protein && -
SYNPCC7942_RS02120	Synpcc7942_0415	1.49152	1.57966e-24	1.44411e-23	SYNPCC7942_RS02120	protein_coding	pentapeptide repeat-containing protein && PF00805:Pentapeptide repeats (8 copies)
SYNPCC7942_RS07835	Synpcc7942_1533	1.51269	1.63818e-24	1.4928e-23	SYNPCC7942_RS07835	protein_coding	succinate dehydrogenase/fumarate reductase iron-sulfur subunit && PF13085:2Fe-2S iron-sulfur cluster binding domain|PF13183:4Fe-4S dicluster domain
SYNPCC7942_RS08375	Synpcc7942_1642	-1.79326	1.65004e-24	1.49878e-23	SYNPCC7942_RS08375	protein_coding	TIGR00341 family protein && PF04087:Domain of unknown function (DUF389)
SYNPCC7942_RS02975	Synpcc7942_0585	-1.18742	1.70927e-24	1.54763e-23	SYNPCC7942_RS02975	protein_coding	trypsin-like peptidase domain-containing protein && PF13180:PDZ domain|PF13365:Trypsin-like peptidase domain
SYNPCC7942_RS03470	Synpcc7942_0678	1.88205	2.57069e-24	2.32017e-23	SYNPCC7942_RS03470	protein_coding	ribonuclease D && PF01612:3'-5' exonuclease
SYNPCC7942_RS11915	Synpcc7942_2345	1.4481	3.0186e-24	2.71578e-23	SYNPCC7942_RS11915	protein_coding	30S ribosomal protein PSRP-3 && PF04839:Plastid and cyanobacterial ribosomal protein (PSRP-3 / Ycf65)
SYNPCC7942_RS00250	Synpcc7942_0050	1.32465	3.09149e-24	2.77256e-23	SYNPCC7942_RS00250	protein_coding	glycosyltransferase && PF00534:Glycosyl transferases group 1|PF00535:Glycosyl transferase family 2
SYNPCC7942_RS13270	Synpcc7942_2605	1.69654	3.69118e-24	3.29994e-23	SYNPCC7942_RS13270	protein_coding	hypothetical protein && -
SYNPCC7942_RS04310	Synpcc7942_0833	1.36597	3.89926e-24	3.475e-23	SYNPCC7942_RS04310	protein_coding	hypothetical protein && -
SYNPCC7942_RS00855	Synpcc7942_0168	1.25416	4.47183e-24	3.97278e-23	SYNPCC7942_RS00855	protein_coding	hypothetical protein && -
SYNPCC7942_RS05445	Synpcc7942_1061	1.34522	5.52109e-24	4.88961e-23	SYNPCC7942_RS05445	protein_coding	DUF4351 domain-containing protein && PF14261:Domain of unknown function (DUF4351)
SYNPCC7942_RS11685	Synpcc7942_2299	-1.45958	5.9437e-24	5.24749e-23	rpsO	protein_coding	30S ribosomal protein S15 && -
SYNPCC7942_RS12410	Synpcc7942_2442	-1.53729	7.0546e-24	6.20893e-23	pstA	protein_coding	phosphate ABC transporter permease PstA && PF00528:Binding-protein-dependent transport system inner membrane component
SYNPCC7942_RS01950	Synpcc7942_0382	1.55193	7.93515e-24	6.96229e-23	SYNPCC7942_RS01950	protein_coding	TM2 domain-containing protein && -
SYNPCC7942_RS07600	Synpcc7942_1487	-1.26109	9.70573e-24	8.48952e-23	rpsD	protein_coding	30S ribosomal protein S4 && PF01479:S4 domain|PF00163:Ribosomal protein S4/S9 N-terminal domain
SYNPCC7942_RS00255	Synpcc7942_0051	1.78731	1.32473e-23	1.15516e-22	SYNPCC7942_RS00255	protein_coding	hypothetical protein && PF13844:Glycosyl transferase family 41
SYNPCC7942_RS06480	Synpcc7942_1265	-1.47659	1.47071e-23	1.27853e-22	SYNPCC7942_RS06480	protein_coding	TrkA family potassium uptake protein && PF02080:TrkA-C domain|PF02254:TrkA-N domain
SYNPCC7942_RS02620	Synpcc7942_0516	1.13769	1.6596e-23	1.43832e-22	SYNPCC7942_RS02620	protein_coding	PDZ domain-containing protein && PF03572:Peptidase family S41|PF00595:PDZ domain (Also known as DHR or GLGF)
SYNPCC7942_RS02940	Synpcc7942_0578	-1.1548	1.83996e-23	1.58977e-22	SYNPCC7942_RS02940	protein_coding	NAD-dependent epimerase/dehydratase family protein && PF01370:NAD dependent epimerase/dehydratase family
SYNPCC7942_RS01845	Synpcc7942_0362	-1.5038	1.8703e-23	1.61108e-22	SYNPCC7942_RS01845	protein_coding	DUF3177 family protein && PF11375:Protein of unknown function (DUF3177)
SYNPCC7942_RS01945	Synpcc7942_0381	1.2382	2.05196e-23	1.7622e-22	SYNPCC7942_RS01945	protein_coding	DUF2752 domain-containing protein && PF10825:Protein of unknown function (DUF2752)
SYNPCC7942_RS00980	Synpcc7942_0193	1.54465	2.19647e-23	1.8806e-22	SYNPCC7942_RS00980	protein_coding	hypothetical protein && -
SYNPCC7942_RS00375	Synpcc7942_0076	-1.98068	2.59568e-23	2.21571e-22	SYNPCC7942_RS00375	protein_coding	transporter substrate-binding domain-containing protein && PF00497:Bacterial extracellular solute-binding proteins, family 3
SYNPCC7942_RS03380	Synpcc7942_0660	1.4593	2.66696e-23	2.26972e-22	SYNPCC7942_RS03380	protein_coding	prephenate/arogenate dehydrogenase && PF02153:Prephenate dehydrogenase
SYNPCC7942_RS07775	Synpcc7942_1521	-1.57245	2.78781e-23	2.36547e-22	SYNPCC7942_RS07775	protein_coding	TatD family hydrolase && PF01026:TatD related DNase
SYNPCC7942_RS00840	Synpcc7942_0166	-1.48035	3.28288e-23	2.77722e-22	SYNPCC7942_RS00840	protein_coding	asparaginase && PF06089:L-asparaginase II
SYNPCC7942_RS01500	Synpcc7942_0294	-1.09544	5.38326e-23	4.54052e-22	SYNPCC7942_RS01500	protein_coding	photosystem II manganese-stabilizing polypeptide && PF01716:Manganese-stabilising protein / photosystem II polypeptide
SYNPCC7942_RS03330	Synpcc7942_0650	-2.33274	5.52722e-23	4.64811e-22	SYNPCC7942_RS03330	protein_coding	GNAT family N-acetyltransferase && PF00583:Acetyltransferase (GNAT) family
SYNPCC7942_RS04475	Synpcc7942_0868	-1.57121	7.82286e-23	6.55917e-22	SYNPCC7942_RS04475	protein_coding	AarF/ABC1/UbiB kinase family protein && PF03109:ABC1 family
SYNPCC7942_RS10470	Synpcc7942_2064	-1.16696	9.06948e-23	7.58198e-22	pheS	protein_coding	phenylalanine--tRNA ligase subunit alpha && PF02912:Aminoacyl tRNA synthetase class II, N-terminal domain|PF01409:tRNA synthetases class II core domain (F)
SYNPCC7942_RS06610	Synpcc7942_1292	1.18283	9.97011e-23	8.31038e-22	SYNPCC7942_RS06610	protein_coding	DNA primase && PF01807:CHC2 zinc finger|PF13155:Toprim-like|PF10410:DnaB-helicase binding domain of primase|PF08275:DNA primase catalytic core, N-terminal domain
SYNPCC7942_RS13085	Synpcc7942_2575	-1.47913	1.05773e-22	8.79062e-22	SYNPCC7942_RS13085	protein_coding	zinc ABC transporter substrate-binding protein && PF01297:Zinc-uptake complex component A periplasmic
SYNPCC7942_RS10485	Synpcc7942_2068	1.09185	1.19469e-22	9.89986e-22	SYNPCC7942_RS10485	protein_coding	hypothetical protein && -
SYNPCC7942_RS08730	Synpcc7942_1716	1.12579	1.56095e-22	1.28972e-21	SYNPCC7942_RS08730	protein_coding	EAL domain-containing protein && PF13426:PAS domain|PF08448:PAS fold|PF00990:Diguanylate cyclase, GGDEF domain|PF00563:EAL domain|PF08447:PAS fold
SYNPCC7942_RS06230	Synpcc7942_1216	-1.5364	2.19866e-22	1.81134e-21	kaiC	protein_coding	circadian clock protein KaiC && PF06745:KaiC
SYNPCC7942_RS01795	Synpcc7942_0353	1.84597	2.31935e-22	1.90523e-21	SYNPCC7942_RS01795	protein_coding	bile acid:sodium symporter family protein && PF01758:Sodium Bile acid symporter family
SYNPCC7942_RS01915	Synpcc7942_0376	-1.89673	2.46043e-22	2.01528e-21	SYNPCC7942_RS01915	protein_coding	insulinase family protein && PF00675:Insulinase (Peptidase family M16)|PF05193:Peptidase M16 inactive domain
SYNPCC7942_RS06490	Synpcc7942_1267	1.42246	3.0335e-22	2.4775e-21	SYNPCC7942_RS06490	protein_coding	hypothetical protein && -
SYNPCC7942_RS01330	Synpcc7942_0261	1.69492	3.30695e-22	2.69307e-21	rimI	protein_coding	ribosomal protein S18-alanine N-acetyltransferase && PF13673:Acetyltransferase (GNAT) domain
SYNPCC7942_RS10075	Synpcc7942_1987	1.66998	3.32111e-22	2.69686e-21	SYNPCC7942_RS10075	protein_coding	hypothetical protein && -
SYNPCC7942_RS10655	Synpcc7942_2102	-1.77857	3.75593e-22	3.04123e-21	SYNPCC7942_RS10655	protein_coding	2Fe-2S iron-sulfur cluster binding domain-containing protein && -
SYNPCC7942_RS07360	Synpcc7942_1439	-1.8705	3.84211e-22	3.10215e-21	SYNPCC7942_RS07360	protein_coding	NAD(P)H-quinone oxidoreductase subunit 4 && PF00361:Proton-conducting membrane transporter
SYNPCC7942_RS10410	Synpcc7942_2052	1.65	4.39388e-22	3.53758e-21	SYNPCC7942_RS10410	protein_coding	ABC transporter permease && PF00528:Binding-protein-dependent transport system inner membrane component
SYNPCC7942_RS09450	Synpcc7942_1863	-1.60945	5.36947e-22	4.31079e-21	prmC	protein_coding	peptide chain release factor N(5)-glutamine methyltransferase && PF05175:Methyltransferase small domain
SYNPCC7942_RS07420	Synpcc7942_1450	2.03979	5.51557e-22	4.41557e-21	SYNPCC7942_RS07420	protein_coding	phosphate ABC transporter ATP-binding protein && PF00005:ABC transporter
SYNPCC7942_RS08520	Synpcc7942_1672	1.2983	5.99203e-22	4.7835e-21	SYNPCC7942_RS08520	protein_coding	D-alanyl-D-alanine carboxypeptidase family protein && PF02557:D-alanyl-D-alanine carboxypeptidase
SYNPCC7942_RS00245	Synpcc7942_0049	1.77703	1.29508e-21	1.03097e-20	SYNPCC7942_RS00245	protein_coding	prepilin-type N-terminal cleavage/methylation domain-containing protein && PF07963:Prokaryotic N-terminal methylation motif
SYNPCC7942_RS03225	Synpcc7942_0628	-1.68652	1.45683e-21	1.15649e-20	speE	protein_coding	polyamine aminopropyltransferase && PF17284:Spermidine synthase tetramerisation domain|PF01564:Spermine/spermidine synthase domain
SYNPCC7942_RS03920	Synpcc7942_0756	-1.61113	1.87892e-21	1.48739e-20	SYNPCC7942_RS03920	protein_coding	chain A%2C D20c mutant of T4 lysozyme && -
SYNPCC7942_RS08880	Synpcc7942_1745	1.67553	2.05908e-21	1.62547e-20	SYNPCC7942_RS08880	protein_coding	HPP family protein && PF04982:HPP family
SYNPCC7942_RS09510	Synpcc7942_1875	-1.11947	2.20016e-21	1.73201e-20	SYNPCC7942_RS09510	protein_coding	TldD/PmbA family protein && PF01523:Putative modulator of DNA gyrase
SYNPCC7942_RS04750	Synpcc7942_0923	-1.36108	2.24534e-21	1.76268e-20	SYNPCC7942_RS04750	protein_coding	S-methyl-5'-thioadenosine phosphorylase && PF01048:Phosphorylase superfamily
SYNPCC7942_RS11690	Synpcc7942_2300	-1.30732	2.2928e-21	1.79497e-20	SYNPCC7942_RS11690	protein_coding	PAM68 family protein && PF11947:Protein of unknown function (DUF3464)
SYNPCC7942_RS01610	Synpcc7942_0316	1.58686	3.12349e-21	2.43856e-20	SYNPCC7942_RS01610	protein_coding	hypothetical protein && -
SYNPCC7942_RS07000	Synpcc7942_1368	1.16056	3.14705e-21	2.45021e-20	SYNPCC7942_RS07000	protein_coding	SH3 domain-containing protein && -
SYNPCC7942_RS08395	Synpcc7942_1646	1.60421	3.46766e-21	2.69242e-20	SYNPCC7942_RS08395	protein_coding	hypothetical protein && -
Novel00020	#N/A	2.09668	3.67703e-21	2.84719e-20	-	-	PF00118:TCP-1/cpn60 chaperonin family
SYNPCC7942_RS05310	Synpcc7942_1034	1.91564	3.99188e-21	3.08256e-20	SYNPCC7942_RS05310	protein_coding	transglutaminase family protein && PF01841:Transglutaminase-like superfamily|PF08379:Bacterial transglutaminase-like N-terminal region
SYNPCC7942_RS12625	Synpcc7942_2488	-1.23101	4.57713e-21	3.52489e-20	SYNPCC7942_RS12625	protein_coding	hypothetical protein && -
SYNPCC7942_RS10555	Synpcc7942_2082	1.36303	4.65935e-21	3.57848e-20	SYNPCC7942_RS10555	protein_coding	elongation factor G && PF00679:Elongation factor G C-terminus|PF14492:Elongation Factor G, domain II|PF03764:Elongation factor G, domain IV|PF00009:Elongation factor Tu GTP binding domain
SYNPCC7942_RS12440	Synpcc7942_2448	1.32808	4.6741e-21	3.58011e-20	hflX	protein_coding	GTPase HflX && PF16360:GTP-binding GTPase Middle Region|PF01926:50S ribosome-binding GTPase|PF13167:GTP-binding GTPase N-terminal
SYNPCC7942_RS00765	Synpcc7942_0151	1.31759	4.8768e-21	3.72529e-20	SYNPCC7942_RS00765	protein_coding	response regulator && PF00072:Response regulator receiver domain|PF00990:Diguanylate cyclase, GGDEF domain|PF00486:Transcriptional regulatory protein, C terminal
SYNPCC7942_RS04010	Synpcc7942_0773	1.87747	5.00952e-21	3.81639e-20	SYNPCC7942_RS04010	protein_coding	GNAT family N-acetyltransferase && PF13673:Acetyltransferase (GNAT) domain
SYNPCC7942_RS02450	Synpcc7942_0481	1.29003	5.71333e-21	4.34091e-20	SYNPCC7942_RS02450	protein_coding	DUF1036 domain-containing protein && PF06282:Protein of unknown function (DUF1036)|PF13365:Trypsin-like peptidase domain
SYNPCC7942_RS08545	Synpcc7942_1677	-1.28471	6.29927e-21	4.7733e-20	SYNPCC7942_RS08545	protein_coding	FAD-binding oxidoreductase && PF01266:FAD dependent oxidoreductase
SYNPCC7942_RS01790	Synpcc7942_0352	-1.28843	6.66336e-21	5.03572e-20	msrB	protein_coding	peptide-methionine (R)-S-oxide reductase MsrB && PF01641:SelR domain
SYNPCC7942_RS08155	Synpcc7942_1597	-1.57113	7.15913e-21	5.396e-20	folE	protein_coding	GTP cyclohydrolase I FolE && PF01227:GTP cyclohydrolase I
SYNPCC7942_RS07470	Synpcc7942_1460	1.13178	1.16569e-20	8.76278e-20	SYNPCC7942_RS07470	protein_coding	Ycf34 family protein && -
SYNPCC7942_RS11080	Synpcc7942_2180	-1.07357	1.2237e-20	9.17451e-20	SYNPCC7942_RS11080	protein_coding	peroxiredoxin && PF00578:AhpC/TSA family
SYNPCC7942_RS08715	Synpcc7942_1713	-1.97955	1.31972e-20	9.86828e-20	SYNPCC7942_RS08715	protein_coding	fatty acid desaturase family protein && PF00487:Fatty acid desaturase
SYNPCC7942_RS01285	Synpcc7942_0252	1.80094	1.37921e-20	1.0286e-19	SYNPCC7942_RS01285	protein_coding	hypothetical protein && -
SYNPCC7942_RS02020	Synpcc7942_0396	-1.12358	1.39156e-20	1.03508e-19	purH	protein_coding	bifunctional phosphoribosylaminoimidazolecarboxamide formyltransferase/IMP cyclohydrolase && PF02142:MGS-like domain|PF01808:AICARFT/IMPCHase bienzyme
SYNPCC7942_RS08445	Synpcc7942_1656	1.97086	1.49394e-20	1.10833e-19	katG	protein_coding	catalase/peroxidase HPI && PF00141:Peroxidase
SYNPCC7942_RS13715	#N/A	-3.07972	1.95172e-20	1.44417e-19	SYNPCC7942_RS13715	protein_coding	transposase && PF13340:Putative transposase of IS4/5 family (DUF4096)
SYNPCC7942_RS08815	Synpcc7942_1732	-1.57575	2.09087e-20	1.54311e-19	SYNPCC7942_RS08815	protein_coding	hypothetical protein && -
SYNPCC7942_RS09205	Synpcc7942_1813	1.9082	2.2363e-20	1.64615e-19	htpG	protein_coding	molecular chaperone HtpG && PF13589:Histidine kinase-, DNA gyrase B-, and HSP90-like ATPase|PF00183:Hsp90 protein
SYNPCC7942_RS07160	Synpcc7942_1399	1.62371	4.48104e-20	3.28996e-19	SYNPCC7942_RS07160	protein_coding	HlyD family efflux transporter periplasmic adaptor subunit && PF13437:HlyD family secretion protein
SYNPCC7942_RS12700	Synpcc7942_2503	1.62153	4.57417e-20	3.34966e-19	SYNPCC7942_RS12700	protein_coding	protochlorophyllide reductase && PF00106:short chain dehydrogenase
SYNPCC7942_RS04455	Synpcc7942_0864	1.3022	4.99306e-20	3.647e-19	SYNPCC7942_RS04455	protein_coding	hypothetical protein && -
SYNPCC7942_RS04485	Synpcc7942_0870	2.25713	5.21379e-20	3.79843e-19	SYNPCC7942_RS04485	protein_coding	type II toxin-antitoxin system HicA family toxin && -
SYNPCC7942_RS05570	Synpcc7942_1085	-1.23914	6.08298e-20	4.4203e-19	glgB	protein_coding	1%2C4-alpha-glucan branching protein GlgB && PF00128:Alpha amylase, catalytic domain|PF02922:Carbohydrate-binding module 48 (Isoamylase N-terminal domain)|PF02806:Alpha amylase, C-terminal all-beta domain
SYNPCC7942_RS09910	Synpcc7942_1952	-1.65278	8.45789e-20	6.13035e-19	SYNPCC7942_RS09910	protein_coding	hypothetical protein && -
SYNPCC7942_RS06815	Synpcc7942_1333	-1.4777	1.13136e-19	8.15844e-19	queC	protein_coding	7-cyano-7-deazaguanine synthase QueC && PF06508:Queuosine biosynthesis protein QueC
SYNPCC7942_RS03115	Synpcc7942_0607	1.88434	1.31943e-19	9.49052e-19	SYNPCC7942_RS03115	protein_coding	hypothetical protein && -
SYNPCC7942_RS01370	Synpcc7942_0269	1.59911	1.40926e-19	1.0111e-18	SYNPCC7942_RS01370	protein_coding	alpha/beta fold hydrolase && PF12697:Alpha/beta hydrolase family
SYNPCC7942_RS01800	Synpcc7942_0354	-1.3783	1.47894e-19	1.05841e-18	SYNPCC7942_RS01800	protein_coding	beta-glucosidase && PF00933:Glycosyl hydrolase family 3 N terminal domain
SYNPCC7942_RS01360	Synpcc7942_0267	1.5638	1.50765e-19	1.07624e-18	rsmG	protein_coding	16S rRNA (guanine(527)-N(7))-methyltransferase RsmG && PF02527:rRNA small subunit methyltransferase G
SYNPCC7942_RS04625	Synpcc7942_0898	-2.51903	1.5644e-19	1.11395e-18	SYNPCC7942_RS04625	protein_coding	ferredoxin && -
SYNPCC7942_RS08005	Synpcc7942_1567	1.90597	1.66272e-19	1.18099e-18	SYNPCC7942_RS08005	protein_coding	hypothetical protein && -
SYNPCC7942_RS08235	Synpcc7942_1614	-1.30319	1.68024e-19	1.19045e-18	rpmH	protein_coding	50S ribosomal protein L34 && -
SYNPCC7942_RS00365	Synpcc7942_0074	-3.00513	1.98551e-19	1.40323e-18	SYNPCC7942_RS00365	protein_coding	hypothetical protein && -
SYNPCC7942_RS02035	Synpcc7942_0399	-1.46765	2.0636e-19	1.45479e-18	SYNPCC7942_RS02035	protein_coding	MBL fold metallo-hydrolase && PF13483:Beta-lactamase superfamily domain
SYNPCC7942_RS00185	Synpcc7942_0037	-2.3201	2.2916e-19	1.61151e-18	SYNPCC7942_RS00185	protein_coding	hypothetical protein && -
SYNPCC7942_RS06990	Synpcc7942_1366	1.63142	2.76631e-19	1.94052e-18	SYNPCC7942_RS06990	protein_coding	2-carboxy-1%2C4-naphthoquinone phytyltransferase && PF01040:UbiA prenyltransferase family
SYNPCC7942_RS13150	Synpcc7942_2582	-1.60721	2.78365e-19	1.94787e-18	SYNPCC7942_RS13150	protein_coding	inositol monophosphatase && PF00459:Inositol monophosphatase family
SYNPCC7942_RS09620	Synpcc7942_1897	-1.91426	3.05768e-19	2.13435e-18	SYNPCC7942_RS09620	protein_coding	TIGR04168 family protein && PF00149:Calcineurin-like phosphoesterase
SYNPCC7942_RS04615	Synpcc7942_0896	1.5391	3.19191e-19	2.22257e-18	minD	protein_coding	septum site-determining protein MinD && PF01656:CobQ/CobB/MinD/ParA nucleotide binding domain
SYNPCC7942_RS00295	Synpcc7942_0059	1.5162	3.32467e-19	2.30934e-18	SYNPCC7942_RS00295	protein_coding	hypothetical protein && -
SYNPCC7942_RS03765	Synpcc7942_0728	1.29482	3.6449e-19	2.52558e-18	SYNPCC7942_RS03765	protein_coding	hypothetical protein && -
SYNPCC7942_RS10400	Synpcc7942_2050	1.27614	3.97384e-19	2.74679e-18	SYNPCC7942_RS10400	protein_coding	hypothetical protein && -
SYNPCC7942_RS10010	Synpcc7942_1974	1.28664	4.11362e-19	2.83247e-18	SYNPCC7942_RS10010	protein_coding	segregation/condensation protein A && PF02616:Segregation and condensation protein ScpA
SYNPCC7942_RS11855	Synpcc7942_2332	1.40758	4.11778e-19	2.83247e-18	petD	protein_coding	cytochrome b6-f complex subunit IV && PF00032:Cytochrome b(C-terminal)/b6/petD
SYNPCC7942_RS12365	Synpcc7942_2434	-1.05647	4.61503e-19	3.16683e-18	ilvN	protein_coding	acetolactate synthase small subunit && PF10369:Small subunit of acetolactate synthase|PF13710:ACT domain
SYNPCC7942_RS07780	Synpcc7942_1522	-1.18608	4.84516e-19	3.31671e-18	rpoB	protein_coding	DNA-directed RNA polymerase subunit beta && PF04563:RNA polymerase beta subunit|PF04565:RNA polymerase Rpb2, domain 3|PF04560:RNA polymerase Rpb2, domain 7|PF10385:RNA polymerase beta subunit external 1 domain|PF04561:RNA polymerase Rpb2, domain 2|PF00562:RNA polymerase Rpb2, domain 6
SYNPCC7942_RS09555	Synpcc7942_1884	-1.92687	5.09294e-19	3.47793e-18	SYNPCC7942_RS09555	protein_coding	adenylyltransferase/cytidyltransferase family protein && PF01467:Cytidylyltransferase-like
SYNPCC7942_RS09670	Synpcc7942_1907	-1.0599	5.1275e-19	3.49311e-18	acsF	protein_coding	magnesium-protoporphyrin IX monomethyl ester (oxidative) cyclase && PF02915:Rubrerythrin
SYNPCC7942_RS06190	Synpcc7942_1209	1.42796	5.45798e-19	3.70933e-18	SYNPCC7942_RS06190	protein_coding	DUF2442 domain-containing protein && -
SYNPCC7942_RS00410	Synpcc7942_0083	1.71667	5.61744e-19	3.80857e-18	SYNPCC7942_RS00410	protein_coding	hypothetical protein && -
SYNPCC7942_RS08775	Synpcc7942_1724	1.42866	5.64395e-19	3.81741e-18	SYNPCC7942_RS08775	protein_coding	hypothetical protein && -
SYNPCC7942_RS02580	Synpcc7942_0508	-1.88255	6.5033e-19	4.38818e-18	SYNPCC7942_RS02580	protein_coding	geranylgeranyl reductase family protein && -
SYNPCC7942_RS13250	Synpcc7942_2601	1.7636	6.94693e-19	4.67639e-18	SYNPCC7942_RS13250	protein_coding	heme A synthase && PF02628:Cytochrome oxidase assembly protein
SYNPCC7942_RS12280	Synpcc7942_2417	-1.45329	7.14389e-19	4.79758e-18	SYNPCC7942_RS12280	protein_coding	sugar ABC transporter substrate-binding protein && PF01547:Bacterial extracellular solute-binding protein
SYNPCC7942_RS09015	Synpcc7942_1774	1.19548	8.24441e-19	5.52356e-18	SYNPCC7942_RS09015	protein_coding	30S ribosomal protein S21 && -
SYNPCC7942_RS00325	Synpcc7942_0066	-1.44634	9.24728e-19	6.18085e-18	SYNPCC7942_RS00325	protein_coding	Gldg family protein && PF09822:ABC-type uncharacterized transport system
SYNPCC7942_RS03045	Synpcc7942_0594	1.17135	1.03643e-18	6.91114e-18	SYNPCC7942_RS03045	protein_coding	CocE/NonD family hydrolase && PF02129:X-Pro dipeptidyl-peptidase (S15 family)|PF08530:X-Pro dipeptidyl-peptidase C-terminal non-catalytic domain
SYNPCC7942_RS06795	Synpcc7942_1329	-1.09521	1.0537e-18	7.00985e-18	SYNPCC7942_RS06795	protein_coding	TPM domain-containing protein && PF04536:TPM domain
SYNPCC7942_RS12275	Synpcc7942_2416	-2.60122	1.26948e-18	8.42557e-18	SYNPCC7942_RS12275	protein_coding	response regulator && PF00486:Transcriptional regulatory protein, C terminal|PF00072:Response regulator receiver domain
SYNPCC7942_RS13645	Synpcc7942_0033	3.05803	1.44446e-18	9.5645e-18	SYNPCC7942_RS13645	protein_coding	nucleotidyltransferase family protein && PF01909:Nucleotidyltransferase domain
SYNPCC7942_RS00985	Synpcc7942_0194	1.15731	1.78614e-18	1.17994e-17	polA	protein_coding	DNA polymerase I && PF02739:5'-3' exonuclease, N-terminal resolvase-like domain|PF01367:5'-3' exonuclease, C-terminal SAM fold|PF00476:DNA polymerase family A|PF01612:3'-5' exonuclease
SYNPCC7942_RS08960	Synpcc7942_1763	-1.50805	1.80835e-18	1.19183e-17	SYNPCC7942_RS08960	protein_coding	inositol monophosphatase family protein && PF00459:Inositol monophosphatase family
SYNPCC7942_RS07015	Synpcc7942_1371	1.87612	1.86315e-18	1.22226e-17	corA	protein_coding	magnesium/cobalt transporter CorA && PF01544:CorA-like Mg2+ transporter protein
Novel00061	#N/A	3.75255	1.88657e-18	1.23477e-17	-	-	PF14105:Domain of unknown function (DUF4278)
SYNPCC7942_RS11880	Synpcc7942_2338	1.13903	1.89911e-18	1.24011e-17	SYNPCC7942_RS11880	protein_coding	hypothetical protein && -
SYNPCC7942_RS00680	Synpcc7942_0134	1.13526	2.21378e-18	1.44226e-17	SYNPCC7942_RS00680	protein_coding	O-antigen ligase family protein && PF04932:O-Antigen ligase
SYNPCC7942_RS02380	Synpcc7942_0467	-1.65899	2.35264e-18	1.52922e-17	SYNPCC7942_RS02380	protein_coding	matrixin family metalloprotease && PF00413:Matrixin
SYNPCC7942_RS08870	Synpcc7942_1743	-1.13457	2.54591e-18	1.65106e-17	SYNPCC7942_RS08870	protein_coding	NAD(P)H-quinone oxidoreductase subunit H && PF00346:Respiratory-chain NADH dehydrogenase, 49 Kd subunit
SYNPCC7942_RS12475	Synpcc7942_2455	1.31655	2.63988e-18	1.70809e-17	SYNPCC7942_RS12475	protein_coding	DUF3038 domain-containing protein && PF11237:Protein of unknown function (DUF3038)
SYNPCC7942_RS01415	Synpcc7942_0278	2.56216	2.64718e-18	1.70891e-17	hoxE	protein_coding	bidirectional hydrogenase complex protein HoxE && PF01257:Thioredoxin-like [2Fe-2S] ferredoxin
SYNPCC7942_RS02270	Synpcc7942_0444	-1.13974	2.90426e-18	1.87061e-17	SYNPCC7942_RS02270	protein_coding	TrbI/VirB10 family protein && -
SYNPCC7942_RS07785	#N/A	-1.05359	3.24634e-18	2.0862e-17	SYNPCC7942_RS07785	protein_coding	DNA-directed RNA polymerase subunit gamma && PF04983:RNA polymerase Rpb1, domain 3|PF04997:RNA polymerase Rpb1, domain 1|PF00623:RNA polymerase Rpb1, domain 2
SYNPCC7942_RS02445	Synpcc7942_0480	1.27961	3.27716e-18	2.10124e-17	SYNPCC7942_RS02445	protein_coding	GAF domain-containing protein && PF02518:Histidine kinase-, DNA gyrase B-, and HSP90-like ATPase|PF00512:His Kinase A (phospho-acceptor) domain|PF13492:GAF domain
SYNPCC7942_RS12630	#N/A	-2.39339	3.36148e-18	2.15043e-17	SYNPCC7942_RS12630	protein_coding	DUF29 family protein && -
SYNPCC7942_RS06710	Synpcc7942_1312	1.56053	3.58259e-18	2.28672e-17	SYNPCC7942_RS06710	protein_coding	ABC transporter ATP-binding protein && PF00664:ABC transporter transmembrane region|PF00005:ABC transporter
SYNPCC7942_RS03630	Synpcc7942_0708	-1.6799	3.92953e-18	2.50253e-17	SYNPCC7942_RS03630	protein_coding	AarF/ABC1/UbiB kinase family protein && PF03109:ABC1 family
SYNPCC7942_RS06010	Synpcc7942_1172	1.34021	4.75064e-18	3.01868e-17	lnt	protein_coding	apolipoprotein N-acyltransferase && PF00795:Carbon-nitrogen hydrolase
SYNPCC7942_RS12755	Synpcc7942_2513	1.40113	6.57387e-18	4.16786e-17	SYNPCC7942_RS12755	protein_coding	BtpA/SgcQ family protein && PF03437:BtpA family
SYNPCC7942_RS12980	Synpcc7942_2554	1.29019	6.63506e-18	4.19727e-17	SYNPCC7942_RS12980	protein_coding	hydrogenase maturation protease && -
SYNPCC7942_RS05110	Synpcc7942_0995	2.18423	6.91705e-18	4.3659e-17	SYNPCC7942_RS05110	protein_coding	DUF565 domain-containing protein && PF04483:Protein of unknown function (DUF565)
SYNPCC7942_RS00050	Synpcc7942_0010	1.46851	6.93304e-18	4.36628e-17	SYNPCC7942_RS00050	protein_coding	DedA family protein && PF09335:SNARE associated Golgi protein
SYNPCC7942_RS08750	Synpcc7942_1720	2.08759	1.10265e-17	6.92884e-17	SYNPCC7942_RS08750	protein_coding	hypothetical protein && -
SYNPCC7942_RS01090	Synpcc7942_0215	1.30281	1.17734e-17	7.38184e-17	SYNPCC7942_RS01090	protein_coding	hypothetical protein && -
SYNPCC7942_RS11505	Synpcc7942_2264	1.2187	1.59477e-17	9.95502e-17	SYNPCC7942_RS11505	protein_coding	response regulator transcription factor && -
SYNPCC7942_RS06090	Synpcc7942_1189	-2.02361	1.63638e-17	1.01923e-16	SYNPCC7942_RS06090	protein_coding	molybdenum cofactor guanylyltransferase && PF12804:MobA-like NTP transferase domain
SYNPCC7942_RS12265	Synpcc7942_2414	-1.90157	1.68829e-17	1.04696e-16	SYNPCC7942_RS12265	protein_coding	class I SAM-dependent methyltransferase && PF13649:Methyltransferase domain
SYNPCC7942_RS01735	Synpcc7942_0340	1.71726	1.7857e-17	1.10495e-16	SYNPCC7942_RS01735	protein_coding	CPBP family intramembrane metalloprotease && PF02517:CAAX protease self-immunity
SYNPCC7942_RS04045	Synpcc7942_0780	1.23514	1.85809e-17	1.14724e-16	SYNPCC7942_RS04045	protein_coding	serine/threonine protein kinase && PF00069:Protein kinase domain
SYNPCC7942_RS13045	Synpcc7942_2567	-2.42484	2.06664e-17	1.27323e-16	SYNPCC7942_RS13045	protein_coding	thiamine-phosphate kinase && PF02769:AIR synthase related protein, C-terminal domain|PF00586:AIR synthase related protein, N-terminal domain
SYNPCC7942_RS09920	Synpcc7942_1954	-1.22398	2.6152e-17	1.60769e-16	SYNPCC7942_RS09920	protein_coding	CTP synthase && PF06418:CTP synthase N-terminus|PF00117:Glutamine amidotransferase class-I
SYNPCC7942_RS11970	Synpcc7942_2356	-1.36441	2.85954e-17	1.7541e-16	SYNPCC7942_RS11970	protein_coding	Crp/Fnr family transcriptional regulator && PF13545:Crp-like helix-turn-helix domain
SYNPCC7942_RS03670	Synpcc7942_0715	1.04755	3.23848e-17	1.98226e-16	murA	protein_coding	UDP-N-acetylglucosamine 1-carboxyvinyltransferase && PF00275:EPSP synthase (3-phosphoshikimate 1-carboxyvinyltransferase)
SYNPCC7942_RS13255	Synpcc7942_2602	1.38931	3.31329e-17	2.02368e-16	SYNPCC7942_RS13255	protein_coding	cytochrome c oxidase subunit II && PF00116:Cytochrome C oxidase subunit II, periplasmic domain|PF02790:Cytochrome C oxidase subunit II, transmembrane domain
SYNPCC7942_RS02330	Synpcc7942_0457	-1.95524	3.34858e-17	2.04083e-16	SYNPCC7942_RS02330	protein_coding	hypothetical protein && -
SYNPCC7942_RS03460	Synpcc7942_0676	1.3494	3.47804e-17	2.11519e-16	SYNPCC7942_RS03460	protein_coding	hypothetical protein && -
SYNPCC7942_RS07595	Synpcc7942_1486	1.93533	3.92603e-17	2.37743e-16	yidD	protein_coding	membrane protein insertion efficiency factor YidD && -
SYNPCC7942_RS08160	Synpcc7942_1598	-1.76446	4.0378e-17	2.4399e-16	SYNPCC7942_RS08160	protein_coding	PhzF family phenazine biosynthesis protein && PF02567:Phenazine biosynthesis-like protein
SYNPCC7942_RS08685	Synpcc7942_1707	-2.15562	4.22188e-17	2.54571e-16	SYNPCC7942_RS08685	protein_coding	hypothetical protein && -
SYNPCC7942_RS13160	Synpcc7942_2584	-1.43051	4.43086e-17	2.66039e-16	SYNPCC7942_RS13160	protein_coding	SDR family oxidoreductase && PF00106:short chain dehydrogenase
SYNPCC7942_RS05220	Synpcc7942_1016	1.21803	4.76371e-17	2.8542e-16	SYNPCC7942_RS05220	protein_coding	chemotaxis protein CheW && PF01584:CheW-like domain
SYNPCC7942_RS12705	Synpcc7942_2504	1.84232	4.78506e-17	2.86094e-16	SYNPCC7942_RS12705	protein_coding	hypothetical protein && -
SYNPCC7942_RS04520	Synpcc7942_0877	-1.06079	4.97047e-17	2.96554e-16	SYNPCC7942_RS04520	protein_coding	TIGR03960 family B12-binding radical SAM protein && PF10105:Uncharacterized protein conserved in bacteria (DUF2344)|PF04055:Radical SAM superfamily
Novel00013	#N/A	-1.33265	5.28834e-17	3.14856e-16	-	-	-
SYNPCC7942_RS11725	Synpcc7942_2307	1.58534	5.40569e-17	3.21168e-16	SYNPCC7942_RS11725	protein_coding	hypothetical protein && -
SYNPCC7942_RS13520	#N/A	-3.01685	6.13171e-17	3.63541e-16	SYNPCC7942_RS13520	protein_coding	hypothetical protein && -
SYNPCC7942_RS08185	Synpcc7942_1604	-1.66132	7.35556e-17	4.34284e-16	SYNPCC7942_RS08185	protein_coding	DUF3370 domain-containing protein && PF11850:Protein of unknown function (DUF3370)
SYNPCC7942_RS08335	Synpcc7942_1634	1.33076	7.65626e-17	4.51099e-16	SYNPCC7942_RS08335	protein_coding	hypothetical protein && -
SYNPCC7942_RS10535	Synpcc7942_2078	-1.38716	8.40543e-17	4.94211e-16	SYNPCC7942_RS10535	protein_coding	histidine phosphatase family protein && PF00300:Histidine phosphatase superfamily (branch 1)
SYNPCC7942_RS09705	Synpcc7942_1912a	2.49744	9.95429e-17	5.84067e-16	psaM	protein_coding	photosystem I reaction center subunit XII && -
SYNPCC7942_RS02840	Synpcc7942_0558	-1.0616	1.01876e-16	5.96521e-16	SYNPCC7942_RS02840	protein_coding	CPP1-like family protein && PF11833:Protein CHAPERONE-LIKE PROTEIN OF POR1-like
SYNPCC7942_RS05090	Synpcc7942_0991	1.44651	1.03316e-16	6.03709e-16	pxcA	protein_coding	proton extrusion protein PcxA && PF03040:CemA family
SYNPCC7942_RS02880	Synpcc7942_0566	-1.6263	1.08295e-16	6.31497e-16	SYNPCC7942_RS02880	protein_coding	HAD family phosphatase && PF05116:Sucrose-6F-phosphate phosphohydrolase
SYNPCC7942_RS08145	Synpcc7942_1595	-1.39456	1.0872e-16	6.32675e-16	SYNPCC7942_RS08145	protein_coding	acetyl-CoA carboxylase carboxyltransferase subunit alpha && PF03255:Acetyl co-enzyme A carboxylase carboxyltransferase alpha subunit
SYNPCC7942_RS06095	Synpcc7942_1190	-1.24496	1.15242e-16	6.69253e-16	SYNPCC7942_RS06095	protein_coding	leucyl aminopeptidase && PF02789:Cytosol aminopeptidase family, N-terminal domain|PF00883:Cytosol aminopeptidase family, catalytic domain
SYNPCC7942_RS14105	Synpcc7942_2485	1.39132	1.21829e-16	7.06058e-16	SYNPCC7942_RS14105	protein_coding	hypothetical protein && -
SYNPCC7942_RS05735	Synpcc7942_1119	1.87085	1.49063e-16	8.62134e-16	SYNPCC7942_RS05735	protein_coding	VTT domain-containing protein && PF09335:SNARE associated Golgi protein
SYNPCC7942_RS05715	Synpcc7942_1115	1.21629	1.50823e-16	8.70534e-16	SYNPCC7942_RS05715	protein_coding	universal stress protein && PF00582:Universal stress protein family
SYNPCC7942_RS11115	Synpcc7942_2187	1.26423	1.88106e-16	1.08352e-15	SYNPCC7942_RS11115	protein_coding	hypothetical protein && -
SYNPCC7942_RS12095	Synpcc7942_2380	-1.17466	1.92255e-16	1.10517e-15	SYNPCC7942_RS12095	protein_coding	hypothetical protein && -
SYNPCC7942_RS11865	Synpcc7942_2334	-1.03951	1.92654e-16	1.10523e-15	SYNPCC7942_RS11865	protein_coding	glucose-6-phosphate dehydrogenase && PF02781:Glucose-6-phosphate dehydrogenase, C-terminal domain|PF00479:Glucose-6-phosphate dehydrogenase, NAD binding domain
SYNPCC7942_RS03615	Synpcc7942_0705	1.33329	2.40147e-16	1.3749e-15	SYNPCC7942_RS03615	protein_coding	transglutaminase family protein && PF01841:Transglutaminase-like superfamily
SYNPCC7942_RS00675	Synpcc7942_0133	1.2206	2.46581e-16	1.40889e-15	SYNPCC7942_RS00675	protein_coding	hypothetical protein && -
SYNPCC7942_RS09790	Synpcc7942_1929	-1.0934	2.52514e-16	1.43989e-15	SYNPCC7942_RS09790	protein_coding	cysteine desulfurase && PF00266:Aminotransferase class-V
SYNPCC7942_RS11385	Synpcc7942_2243	1.20855	2.61426e-16	1.48771e-15	SYNPCC7942_RS11385	protein_coding	glutamate-5-semialdehyde dehydrogenase && PF00171:Aldehyde dehydrogenase family
SYNPCC7942_RS10055	Synpcc7942_1983	-1.77777	2.69795e-16	1.53226e-15	pds	protein_coding	15-cis-phytoene desaturase && PF01593:Flavin containing amine oxidoreductase
SYNPCC7942_RS01350	Synpcc7942_0265	-1.26001	2.74292e-16	1.55468e-15	SYNPCC7942_RS01350	protein_coding	DUF3143 domain-containing protein && -
SYNPCC7942_RS01455	Synpcc7942_0286	-2.00387	2.76938e-16	1.56655e-15	SYNPCC7942_RS01455	protein_coding	DUF1823 family protein && PF08853:Domain of unknown function (DUF1823)
SYNPCC7942_RS09335	Synpcc7942_1840	-1.98407	2.8375e-16	1.60108e-15	SYNPCC7942_RS09335	protein_coding	pentapeptide repeat-containing protein && PF00805:Pentapeptide repeats (8 copies)
SYNPCC7942_RS09840	Synpcc7942_1939	-2.55696	2.84171e-16	1.60108e-15	SYNPCC7942_RS09840	protein_coding	ArsJ-associated glyceraldehyde-3-phosphate dehydrogenase && PF00044:Glyceraldehyde 3-phosphate dehydrogenase, NAD binding domain|PF02800:Glyceraldehyde 3-phosphate dehydrogenase, C-terminal domain
SYNPCC7942_RS07450	Synpcc7942_1456	-1.47628	2.85732e-16	1.60668e-15	fabD	protein_coding	ACP S-malonyltransferase && PF00698:Acyl transferase domain
SYNPCC7942_RS11495	Synpcc7942_2262	1.19393	2.98182e-16	1.67336e-15	SYNPCC7942_RS11495	protein_coding	hypothetical protein && -
SYNPCC7942_RS12450	Synpcc7942_2450	1.00254	3.60984e-16	2.0218e-15	SYNPCC7942_RS12450	protein_coding	AMIN domain-containing protein && PF03958:Bacterial type II/III secretion system short domain|PF11741:AMIN domain|PF00263:Bacterial type II and III secretion system protein
SYNPCC7942_RS08825	Synpcc7942_1734	-1.12977	3.79659e-16	2.11802e-15	SYNPCC7942_RS08825	protein_coding	ferredoxin--nitrite reductase && PF02943:Ferredoxin thioredoxin reductase catalytic beta chain
SYNPCC7942_RS10060	Synpcc7942_1984	1.23201	4.01208e-16	2.23384e-15	SYNPCC7942_RS10060	protein_coding	phytoene synthase && PF00494:Squalene/phytoene synthase
SYNPCC7942_RS01710	Synpcc7942_0336	-1.20819	4.79963e-16	2.66709e-15	SYNPCC7942_RS01710	protein_coding	F0F1 ATP synthase subunit alpha && PF00006:ATP synthase alpha/beta family, nucleotide-binding domain|PF02874:ATP synthase alpha/beta family, beta-barrel domain|PF00306:ATP synthase alpha/beta chain, C terminal domain
SYNPCC7942_RS01345	Synpcc7942_0264	1.15488	5.63018e-16	3.12249e-15	uppS	protein_coding	di-trans%2Cpoly-cis-decaprenylcistransferase && PF01255:Putative undecaprenyl diphosphate synthase
SYNPCC7942_RS12830	Synpcc7942_2527	-1.76869	5.96849e-16	3.30365e-15	SYNPCC7942_RS12830	protein_coding	alpha/beta hydrolase && PF00561:alpha/beta hydrolase fold
SYNPCC7942_RS06435	Synpcc7942_1256	-1.18584	6.6315e-16	3.66349e-15	SYNPCC7942_RS06435	protein_coding	glutathione S-transferase family protein && PF00043:Glutathione S-transferase, C-terminal domain|PF02798:Glutathione S-transferase, N-terminal domain
SYNPCC7942_RS06270	Synpcc7942_1224	-1.37524	7.12219e-16	3.91928e-15	SYNPCC7942_RS06270	protein_coding	HlyD family efflux transporter periplasmic adaptor subunit && PF13437:HlyD family secretion protein|PF13533:Biotin-lipoyl like
SYNPCC7942_RS11710	Synpcc7942_2304	1.40557	7.37732e-16	4.05181e-15	SYNPCC7942_RS11710	protein_coding	NAD(+) kinase && PF01513:ATP-NAD kinase
SYNPCC7942_RS11660	Synpcc7942_2294	1.27709	8.10695e-16	4.44392e-15	SYNPCC7942_RS11660	protein_coding	hypothetical protein && PF01501:Glycosyl transferase family 8
SYNPCC7942_RS11480	Synpcc7942_2259	-1.27753	8.89213e-16	4.86492e-15	rimM	protein_coding	ribosome maturation factor RimM && PF01782:RimM N-terminal domain|PF05239:PRC-barrel domain
SYNPCC7942_RS00200	Synpcc7942_0040	-1.47877	9.89997e-16	5.39548e-15	folB	protein_coding	dihydroneopterin aldolase && PF02152:Dihydroneopterin aldolase
SYNPCC7942_RS13490	Synpcc7942_B2633	-2.07522	1.07647e-15	5.8555e-15	SYNPCC7942_RS13490	protein_coding	DUF3854 domain-containing protein && PF12965:Domain of unknown function (DUF3854)
SYNPCC7942_RS02605	Synpcc7942_0513	-1.31174	1.15751e-15	6.28424e-15	lptB	protein_coding	LPS export ABC transporter ATP-binding protein && PF00005:ABC transporter
SYNPCC7942_RS00775	Synpcc7942_0153	-1.11072	1.26059e-15	6.83079e-15	SYNPCC7942_RS00775	protein_coding	DUF3134 domain-containing protein && -
SYNPCC7942_RS04995	Synpcc7942_0972	-1.43055	1.2692e-15	6.86432e-15	SYNPCC7942_RS04995	protein_coding	RidA family protein && PF01042:Endoribonuclease L-PSP
SYNPCC7942_RS11230	Synpcc7942_2210	-1.15359	1.52174e-15	8.21448e-15	rpsK	protein_coding	30S ribosomal protein S11 && PF00411:Ribosomal protein S11
SYNPCC7942_RS04490	Synpcc7942_0871	2.26265	1.55213e-15	8.3626e-15	SYNPCC7942_RS04490	protein_coding	type II toxin-antitoxin system HicB family antitoxin && -
SYNPCC7942_RS00650	Synpcc7942_0128	1.10119	1.58034e-15	8.49846e-15	SYNPCC7942_RS00650	protein_coding	DUF3084 domain-containing protein && PF11283:Protein of unknown function (DUF3084)
SYNPCC7942_RS07685	Synpcc7942_1504	1.25717	1.76089e-15	9.45146e-15	SYNPCC7942_RS07685	protein_coding	DUF2252 domain-containing protein && PF10009:Uncharacterized protein conserved in bacteria (DUF2252)
SYNPCC7942_RS08255	Synpcc7942_1618	-1.36792	1.94701e-15	1.04307e-14	SYNPCC7942_RS08255	protein_coding	hypothetical protein && PF01424:R3H domain
SYNPCC7942_RS10020	Synpcc7942_1976	1.2636	2.62639e-15	1.40173e-14	ndhD1	protein_coding	photosynthetic/respiratory NAD(P)H-quinone oxidoreductase subunit D1 && PF00361:Proton-conducting membrane transporter
SYNPCC7942_RS00125	Synpcc7942_0024	1.49171	2.75006e-15	1.46498e-14	SYNPCC7942_RS00125	protein_coding	DUF4336 domain-containing protein && PF14234:Domain of unknown function (DUF4336)
SYNPCC7942_RS06960	Synpcc7942_1361	-1.10243	3.0989e-15	1.64771e-14	SYNPCC7942_RS06960	protein_coding	pentapeptide repeat-containing protein && PF00805:Pentapeptide repeats (8 copies)
SYNPCC7942_RS10790	Synpcc7942_2128	-1.11313	3.24378e-15	1.72151e-14	SYNPCC7942_RS10790	protein_coding	thiol:disulfide interchange protein TxlA && PF00085:Thioredoxin
Novel00049	#N/A	-1.26665	3.41654e-15	1.80981e-14	-	-	-
SYNPCC7942_RS11825	Synpcc7942_2326	1.30756	3.7044e-15	1.95863e-14	SYNPCC7942_RS11825	protein_coding	SIMPL domain-containing protein && PF04402:Protein of unknown function (DUF541)
SYNPCC7942_RS04980	Synpcc7942_0969	-1.72342	4.52078e-15	2.38583e-14	SYNPCC7942_RS04980	protein_coding	dienelactone hydrolase family protein && PF01738:Dienelactone hydrolase family
SYNPCC7942_RS05235	Synpcc7942_1018	2.18754	4.83568e-15	2.54727e-14	SYNPCC7942_RS05235	protein_coding	hypothetical protein && -
SYNPCC7942_RS10040	Synpcc7942_1980	1.15049	4.8904e-15	2.57131e-14	SYNPCC7942_RS10040	protein_coding	LysR family transcriptional regulator && PF00126:Bacterial regulatory helix-turn-helix protein, lysR family|PF03466:LysR substrate binding domain
SYNPCC7942_RS02905	Synpcc7942_0571	1.1053	5.926e-15	3.10114e-14	SYNPCC7942_RS02905	protein_coding	MFS transporter && PF13347:MFS/sugar transport protein
SYNPCC7942_RS08760	Synpcc7942_1721	-1.03402	8.09192e-15	4.22329e-14	SYNPCC7942_RS08760	protein_coding	HEAT repeat domain-containing protein && PF13646:HEAT repeats
SYNPCC7942_RS09755	Synpcc7942_1922	-1.04585	8.79561e-15	4.57372e-14	SYNPCC7942_RS09755	protein_coding	hypothetical protein && -
SYNPCC7942_RS07765	Synpcc7942_1519	-1.0647	1.08719e-14	5.64117e-14	hisD	protein_coding	histidinol dehydrogenase && PF00815:Histidinol dehydrogenase
SYNPCC7942_RS06530	Synpcc7942_1275	1.33659	1.08882e-14	5.64117e-14	SYNPCC7942_RS06530	protein_coding	DUF389 domain-containing protein && PF04087:Domain of unknown function (DUF389)
SYNPCC7942_RS03015	Synpcc7942_0588	-1.35022	1.15501e-14	5.9732e-14	purT	protein_coding	formate-dependent phosphoribosylglycinamide formyltransferase && PF02222:ATP-grasp domain
SYNPCC7942_RS01215	Synpcc7942_0239	-1.81865	1.20555e-14	6.22318e-14	SYNPCC7942_RS01215	protein_coding	c-type cytochrome && PF13442:Cytochrome C oxidase, cbb3-type, subunit III
SYNPCC7942_RS02560	Synpcc7942_0504	1.00467	1.51607e-14	7.78361e-14	SYNPCC7942_RS02560	protein_coding	glutamyl-tRNA reductase && PF00745:Glutamyl-tRNAGlu reductase, dimerisation domain|PF05201:Glutamyl-tRNAGlu reductase, N-terminal domain|PF01488:Shikimate / quinate 5-dehydrogenase
SYNPCC7942_RS06910	Synpcc7942_1352	1.4597	1.56213e-14	8.00558e-14	acs	protein_coding	acetate--CoA ligase && PF16177:Acetyl-coenzyme A synthetase N-terminus|PF00501:AMP-binding enzyme|PF13193:AMP-binding enzyme C-terminal domain
SYNPCC7942_RS08260	Synpcc7942_1619	-1.22672	1.96453e-14	1.00496e-13	SYNPCC7942_RS08260	protein_coding	DUF177 domain-containing protein && PF02620:Uncharacterized ACR, COG1399
SYNPCC7942_RS01385	Synpcc7942_0272	1.72356	2.06222e-14	1.05303e-13	SYNPCC7942_RS01385	protein_coding	uroporphyrinogen-III synthase && PF02602:Uroporphyrinogen-III synthase HemD
SYNPCC7942_RS08625	Synpcc7942_1694	-1.10816	2.28132e-14	1.16073e-13	SYNPCC7942_RS08625	protein_coding	DNA topoisomerase 4 subunit A && PF00521:DNA gyrase/topoisomerase IV, subunit A
SYNPCC7942_RS09710	Synpcc7942_1913	1.45813	2.36354e-14	1.2004e-13	SYNPCC7942_RS09710	protein_coding	hypothetical protein && -
SYNPCC7942_RS02970	Synpcc7942_0584	-1.56572	2.67004e-14	1.35365e-13	rpiA	protein_coding	ribose-5-phosphate isomerase RpiA && PF06026:Ribose 5-phosphate isomerase A (phosphoriboisomerase A)
SYNPCC7942_RS00950	Synpcc7942_0187	1.45299	2.85145e-14	1.44304e-13	SYNPCC7942_RS00950	protein_coding	HlyC/CorC family transporter && PF01595:Domain of unknown function DUF21
SYNPCC7942_RS02335	Synpcc7942_0458	-1.2719	2.86725e-14	1.44844e-13	fghA	protein_coding	S-formylglutathione hydrolase && PF00756:Putative esterase
SYNPCC7942_RS12560	Synpcc7942_2471	-1.10687	3.6084e-14	1.81316e-13	nusB	protein_coding	transcription antitermination protein NusB && PF01029:NusB family
SYNPCC7942_RS13560	Synpcc7942_B2646	-1.12296	3.95748e-14	1.98504e-13	SYNPCC7942_RS13560	protein_coding	HAMP domain-containing histidine kinase && PF00512:His Kinase A (phospho-acceptor) domain|PF02518:Histidine kinase-, DNA gyrase B-, and HSP90-like ATPase
Novel00001	#N/A	-1.07033	4.28248e-14	2.14426e-13	-	-	PF14384:BrnA antitoxin of type II toxin-antitoxin system
SYNPCC7942_RS04805	Synpcc7942_0934	-1.81844	4.37532e-14	2.18689e-13	SYNPCC7942_RS04805	protein_coding	anthranilate phosphoribosyltransferase family protein && PF02885:Glycosyl transferase family, helical bundle domain|PF00591:Glycosyl transferase family, a/b domain
SYNPCC7942_RS11820	Synpcc7942_2325	-1.01272	4.68727e-14	2.33868e-13	SYNPCC7942_RS11820	protein_coding	HEAT repeat domain-containing protein && PF13646:HEAT repeats
SYNPCC7942_RS12800	Synpcc7942_2521	1.05586	5.19269e-14	2.58631e-13	SYNPCC7942_RS12800	protein_coding	PhoH family protein && PF13638:PIN domain|PF02562:PhoH-like protein
SYNPCC7942_RS13940	#N/A	-1.70541	5.21128e-14	2.59101e-13	SYNPCC7942_RS13940	protein_coding	hypothetical protein && -
SYNPCC7942_RS05160	Synpcc7942_1006	-1.43396	5.27815e-14	2.61966e-13	SYNPCC7942_RS05160	protein_coding	tetratricopeptide repeat protein && PF13432:Tetratricopeptide repeat
SYNPCC7942_RS11155	Synpcc7942_2196	1.42168	6.56149e-14	3.25092e-13	SYNPCC7942_RS11155	protein_coding	FecR domain-containing protein && PF04773:FecR protein
SYNPCC7942_RS05660	Synpcc7942_1104	-1.08365	6.75969e-14	3.34327e-13	rodA	protein_coding	rod shape-determining protein RodA && PF01098:Cell cycle protein
SYNPCC7942_RS12740	Synpcc7942_2511	-1.53027	7.53374e-14	3.71315e-13	SYNPCC7942_RS12740	protein_coding	SRPBCC family protein && PF03364:Polyketide cyclase / dehydrase and lipid transport
sRNA00010	#N/A	1.18205	7.96124e-14	3.91704e-13	-	-	-
SYNPCC7942_RS01570	Synpcc7942_0308	-1.19891	8.50743e-14	4.17852e-13	SYNPCC7942_RS01570	protein_coding	CO2 hydration protein && PF10216:CO2 hydration protein (ChpXY)
SYNPCC7942_RS13980	Synpcc7942_0907	1.88211	9.41517e-14	4.61636e-13	SYNPCC7942_RS13980	protein_coding	hypothetical protein && -
SYNPCC7942_RS12575	Synpcc7942_2475	-1.03089	9.66338e-14	4.72988e-13	argH	protein_coding	argininosuccinate lyase && PF14698:Argininosuccinate lyase C-terminal|PF00206:Lyase
SYNPCC7942_RS02935	Synpcc7942_0576	1.37132	1.03597e-13	5.05325e-13	SYNPCC7942_RS02935	protein_coding	thiazole synthase && PF05690:Thiazole biosynthesis protein ThiG
SYNPCC7942_RS04145	Synpcc7942_0801	1.0001	1.05043e-13	5.11499e-13	SYNPCC7942_RS04145	protein_coding	superoxide dismutase && PF02777:Iron/manganese superoxide dismutases, C-terminal domain|PF00081:Iron/manganese superoxide dismutases, alpha-hairpin domain
SYNPCC7942_RS09430	Synpcc7942_1859	1.02992	1.06866e-13	5.1948e-13	SYNPCC7942_RS09430	protein_coding	EAL domain-containing protein && PF00563:EAL domain|PF00990:Diguanylate cyclase, GGDEF domain|PF00989:PAS fold|PF13426:PAS domain
SYNPCC7942_RS09260	Synpcc7942_1825	1.31729	1.15582e-13	5.60891e-13	pgsA	protein_coding	CDP-diacylglycerol--glycerol-3-phosphate 3-phosphatidyltransferase && PF01066:CDP-alcohol phosphatidyltransferase
SYNPCC7942_RS05340	Synpcc7942_1040	1.24079	1.23322e-13	5.97428e-13	SYNPCC7942_RS05340	protein_coding	GIY-YIG nuclease family protein && -
SYNPCC7942_RS06785	Synpcc7942_1327	-1.13407	1.45081e-13	7.01637e-13	SYNPCC7942_RS06785	protein_coding	hypothetical protein && -
SYNPCC7942_RS07150	Synpcc7942_1397	1.22921	1.46632e-13	7.07931e-13	SYNPCC7942_RS07150	protein_coding	hypothetical protein && -
SYNPCC7942_RS07880	Synpcc7942_1545	-1.76618	1.6013e-13	7.7047e-13	SYNPCC7942_RS07880	protein_coding	type II toxin-antitoxin system VapC family toxin && PF01850:PIN domain
SYNPCC7942_RS10050	Synpcc7942_1982	-1.05676	1.65646e-13	7.95664e-13	SYNPCC7942_RS10050	protein_coding	NAD(P)H-quinone oxidoreductase subunit M && PF10664:Cyanobacterial and plastid NDH-1 subunit M
SYNPCC7942_RS01020	Synpcc7942_0201	-1.16475	1.65932e-13	7.95686e-13	SYNPCC7942_RS01020	protein_coding	cbb3-type cytochrome c oxidase subunit II && PF02433:Cytochrome C oxidase, mono-heme subunit/FixO
SYNPCC7942_RS11645	Synpcc7942_2291	1.00017	1.85438e-13	8.86225e-13	SYNPCC7942_RS11645	protein_coding	KpsF/GutQ family sugar-phosphate isomerase && PF00571:CBS domain|PF01380:SIS domain
SYNPCC7942_RS10930	Synpcc7942_2151	1.18034	2.30145e-13	1.09803e-12	SYNPCC7942_RS10930	protein_coding	glycosyltransferase && PF07238:PilZ domain|PF00535:Glycosyl transferase family 2
SYNPCC7942_RS05885	Synpcc7942_1149	-1.1843	2.39479e-13	1.14046e-12	SYNPCC7942_RS05885	protein_coding	SDR family oxidoreductase && PF16363:GDP-mannose 4,6 dehydratase
SYNPCC7942_RS08845	Synpcc7942_1738	-1.08903	2.39843e-13	1.14046e-12	SYNPCC7942_RS08845	protein_coding	SufS family cysteine desulfurase && PF00266:Aminotransferase class-V
SYNPCC7942_RS06075	Synpcc7942_1186	-2.36501	2.53592e-13	1.20382e-12	SYNPCC7942_RS06075	protein_coding	dihydrofolate reductase family protein && PF01872:RibD C-terminal domain
SYNPCC7942_RS06715	Synpcc7942_1313	-1.36259	2.61371e-13	1.23867e-12	aspS	protein_coding	aspartate--tRNA ligase && PF01336:OB-fold nucleic acid binding domain|PF02938:GAD domain|PF00152:tRNA synthetases class II (D, K and N)
SYNPCC7942_RS08745	Synpcc7942_1719	-1.00135	2.82777e-13	1.33343e-12	SYNPCC7942_RS08745	protein_coding	NADP-dependent isocitrate dehydrogenase && PF00180:Isocitrate/isopropylmalate dehydrogenase
SYNPCC7942_RS03490	Synpcc7942_0681	1.61992	2.97504e-13	1.40054e-12	SYNPCC7942_RS03490	protein_coding	2-C-methyl-D-erythritol 4-phosphate cytidylyltransferase && PF01128:2-C-methyl-D-erythritol 4-phosphate cytidylyltransferase
SYNPCC7942_RS08840	Synpcc7942_1737	-1.04244	3.17573e-13	1.49254e-12	sufD	protein_coding	Fe-S cluster assembly protein SufD && PF01458:Uncharacterized protein family (UPF0051)
SYNPCC7942_RS03290	Synpcc7942_0641	-1.14535	3.2612e-13	1.53017e-12	SYNPCC7942_RS03290	protein_coding	fumarate reductase/succinate dehydrogenase flavoprotein subunit && PF00890:FAD binding domain|PF02910:Fumarate reductase flavoprotein C-term
SYNPCC7942_RS09325	Synpcc7942_1838	1.4348	3.31967e-13	1.55503e-12	SYNPCC7942_RS09325	protein_coding	ferredoxin:protochlorophyllide reductase (ATP-dependent) subunit B && PF08369:Proto-chlorophyllide reductase 57 kD subunit|PF00148:Nitrogenase component 1 type Oxidoreductase
SYNPCC7942_RS13240	Synpcc7942_2599	-2.1804	4.01395e-13	1.87715e-12	SYNPCC7942_RS13240	protein_coding	hypothetical protein && PF01187:Macrophage migration inhibitory factor (MIF)
SYNPCC7942_RS00120	Synpcc7942_0023	1.06744	4.07498e-13	1.90255e-12	cax	protein_coding	calcium/proton exchanger && PF01699:Sodium/calcium exchanger protein
SYNPCC7942_RS12045	Synpcc7942_2370	-1.1046	4.14598e-13	1.93252e-12	SYNPCC7942_RS12045	protein_coding	hypothetical protein && -
SYNPCC7942_RS07405	Synpcc7942_1447	1.22629	4.63362e-13	2.15408e-12	SYNPCC7942_RS07405	protein_coding	carbonic anhydrase && PF00484:Carbonic anhydrase
SYNPCC7942_RS00865	Synpcc7942_0170	1.26037	4.63652e-13	2.15408e-12	SYNPCC7942_RS00865	protein_coding	hypothetical protein && -
SYNPCC7942_RS05575	Synpcc7942_1086	1.02201	4.77906e-13	2.21305e-12	SYNPCC7942_RS05575	protein_coding	uroporphyrinogen decarboxylase && PF01208:Uroporphyrinogen decarboxylase (URO-D)
SYNPCC7942_RS01830	Synpcc7942_0359	-1.04965	5.99227e-13	2.76131e-12	SYNPCC7942_RS01830	protein_coding	metallophosphoesterase && PF00149:Calcineurin-like phosphoesterase
SYNPCC7942_RS02600	Synpcc7942_0512	1.05467	6.05022e-13	2.7835e-12	SYNPCC7942_RS02600	protein_coding	YjgP/YjgQ family permease && PF03739:Predicted permease YjgP/YjgQ family
SYNPCC7942_RS09875	Synpcc7942_1946	1.2686	6.25869e-13	2.87474e-12	SYNPCC7942_RS09875	protein_coding	hypothetical protein && -
SYNPCC7942_RS11090	Synpcc7942_2182	-2.21889	6.92487e-13	3.17558e-12	SYNPCC7942_RS11090	protein_coding	hypothetical protein && -
SYNPCC7942_RS10580	Synpcc7942_2087	-1.276	7.93913e-13	3.63481e-12	hisF	protein_coding	imidazole glycerol phosphate synthase subunit HisF && PF00977:Histidine biosynthesis protein
SYNPCC7942_RS10855	Synpcc7942_2139	1.48837	8.08726e-13	3.69666e-12	SYNPCC7942_RS10855	protein_coding	glutathione S-transferase family protein && PF02798:Glutathione S-transferase, N-terminal domain|PF00043:Glutathione S-transferase, C-terminal domain
SYNPCC7942_RS00890	Synpcc7942_0175	2.12101	8.35296e-13	3.81196e-12	SYNPCC7942_RS00890	protein_coding	DUF1049 domain-containing protein && -
SYNPCC7942_RS09395	Synpcc7942_1852	1.39571	1.05651e-12	4.81373e-12	SYNPCC7942_RS09395	protein_coding	precorrin-8X methylmutase && PF02570:Precorrin-8X methylmutase
SYNPCC7942_RS09715	Synpcc7942_1914	1.1352	1.21695e-12	5.53584e-12	SYNPCC7942_RS09715	protein_coding	hypothetical protein && -
SYNPCC7942_RS04400	Synpcc7942_0853	-1.19463	1.37257e-12	6.21384e-12	SYNPCC7942_RS04400	protein_coding	LL-diaminopimelate aminotransferase && PF00155:Aminotransferase class I and II
SYNPCC7942_RS12065	Synpcc7942_2374	-1.11888	1.37857e-12	6.23106e-12	miaB	protein_coding	tRNA (N6-isopentenyl adenosine(37)-C2)-methylthiotransferase MiaB && PF01938:TRAM domain|PF00919:Uncharacterized protein family UPF0004|PF04055:Radical SAM superfamily
SYNPCC7942_RS00400	Synpcc7942_0081	1.1342	1.41261e-12	6.37472e-12	SYNPCC7942_RS00400	protein_coding	RNA-binding S4 domain-containing protein && -
SYNPCC7942_RS12480	Synpcc7942_2456	-1.18607	1.50651e-12	6.77692e-12	SYNPCC7942_RS12480	protein_coding	DUF4335 domain-containing protein && PF14233:Domain of unknown function (DUF4335)
SYNPCC7942_RS02540	Synpcc7942_0500	-2.27085	2.23425e-12	1.00188e-11	SYNPCC7942_RS02540	protein_coding	hypothetical protein && -
SYNPCC7942_RS04090	Synpcc7942_0790	-1.12489	2.31437e-12	1.03453e-11	SYNPCC7942_RS04090	protein_coding	RNA-binding region RNP-1 && PF00076:RNA recognition motif. (a.k.a. RRM, RBD, or RNP domain)
SYNPCC7942_RS08830	Synpcc7942_1735	-1.05853	2.48362e-12	1.10844e-11	sufB	protein_coding	Fe-S cluster assembly protein SufB && PF01458:Uncharacterized protein family (UPF0051)
SYNPCC7942_RS07190	Synpcc7942_1405	-1.0597	2.65925e-12	1.18266e-11	SYNPCC7942_RS07190	protein_coding	DUF192 domain-containing protein && PF02643:Uncharacterized ACR, COG1430
SYNPCC7942_RS10450	Synpcc7942_2060	1.54966	2.68908e-12	1.19076e-11	SYNPCC7942_RS10450	protein_coding	YggS family pyridoxal phosphate-dependent enzyme && PF01168:Alanine racemase, N-terminal domain
SYNPCC7942_RS01925	Synpcc7942_0378	1.06746	2.77348e-12	1.22622e-11	SYNPCC7942_RS01925	protein_coding	MlaE family lipid ABC transporter permease subunit && PF02405:Permease MlaE
SYNPCC7942_RS08505	Synpcc7942_1668	1.37651	2.80364e-12	1.23762e-11	kdpA	protein_coding	potassium-transporting ATPase subunit A && PF03814:Potassium-transporting ATPase A subunit
SYNPCC7942_RS09750	Synpcc7942_1921	-1.438	2.86736e-12	1.26378e-11	SYNPCC7942_RS09750	protein_coding	gamma-glutamylcyclotransferase && PF06094:Gamma-glutamyl cyclotransferase, AIG2-like
SYNPCC7942_RS13620	Synpcc7942_0691	1.35578	2.96821e-12	1.3062e-11	SYNPCC7942_RS13620	protein_coding	hypothetical protein && -
SYNPCC7942_RS06275	Synpcc7942_1225	1.34612	4.31555e-12	1.88448e-11	SYNPCC7942_RS06275	protein_coding	phycocyanobilin:ferredoxin oxidoreductase && PF05996:Ferredoxin-dependent bilin reductase
SYNPCC7942_RS04275	Synpcc7942_0827	-1.23142	4.4432e-12	1.9362e-11	cobW	protein_coding	cobalamin biosynthesis protein CobW && PF02492:CobW/HypB/UreG, nucleotide-binding domain|PF07683:Cobalamin synthesis protein cobW C-terminal domain
SYNPCC7942_RS05335	Synpcc7942_1039	-2.72143	4.59863e-12	1.99885e-11	SYNPCC7942_RS05335	protein_coding	nuclear transport factor 2 family protein && PF07080:Protein of unknown function (DUF1348)
SYNPCC7942_RS11000	Synpcc7942_2164	-2.06241	4.72193e-12	2.0493e-11	SYNPCC7942_RS11000	protein_coding	Rieske 2Fe-2S domain-containing protein && PF00355:Rieske [2Fe-2S] domain|PF08417:Pheophorbide a oxygenase
SYNPCC7942_RS10120	Synpcc7942_1996	1.22337	4.75443e-12	2.06025e-11	SYNPCC7942_RS10120	protein_coding	hypothetical protein && -
SYNPCC7942_RS05260	Synpcc7942_1024	1.04644	4.85144e-12	2.09908e-11	SYNPCC7942_RS05260	protein_coding	DMT family transporter && PF00892:EamA-like transporter family
SYNPCC7942_RS06420	Synpcc7942_1253	-1.12871	5.04593e-12	2.1799e-11	SYNPCC7942_RS06420	protein_coding	hypothetical protein && -
SYNPCC7942_RS13355	Synpcc7942_B2659	-2.23939	5.42594e-12	2.33695e-11	SYNPCC7942_RS13355	protein_coding	type II toxin-antitoxin system VapC family toxin && PF01850:PIN domain
SYNPCC7942_RS05650	Synpcc7942_1102	1.43479	6.72465e-12	2.8919e-11	SYNPCC7942_RS05650	protein_coding	hypothetical protein && -
SYNPCC7942_RS06800	Synpcc7942_1330	-1.06422	6.92665e-12	2.97426e-11	SYNPCC7942_RS06800	protein_coding	methyltransferase domain-containing protein && PF08241:Methyltransferase domain
SYNPCC7942_RS12975	Synpcc7942_2553	-1.53505	7.01787e-12	3.00887e-11	hypA	protein_coding	hydrogenase maturation nickel metallochaperone HypA && PF01155:Hydrogenase/urease nickel incorporation, metallochaperone, hypA
SYNPCC7942_RS02065	Synpcc7942_0405	1.28446	7.67163e-12	3.2842e-11	holA	protein_coding	DNA polymerase III subunit delta && PF06144:DNA polymerase III, delta subunit
SYNPCC7942_RS06205	Synpcc7942_1212	1.88107	7.82434e-12	3.34452e-11	SYNPCC7942_RS06205	protein_coding	DUF4160 domain-containing protein && -
SYNPCC7942_RS09460	#N/A	-1.60479	9.07037e-12	3.85389e-11	SYNPCC7942_RS09460	protein_coding	hypothetical protein && -
SYNPCC7942_RS00155	Synpcc7942_0030	1.05331	9.29251e-12	3.94236e-11	bioD	protein_coding	dethiobiotin synthase && PF13500:AAA domain
SYNPCC7942_RS04840	Synpcc7942_0941	-1.04092	9.45413e-12	3.99896e-11	SYNPCC7942_RS04840	protein_coding	ABC-F family ATP-binding cassette domain-containing protein && PF12848:ABC transporter|PF00005:ABC transporter
SYNPCC7942_RS11760	Synpcc7942_2313	1.13178	9.53061e-12	4.0253e-11	groL	protein_coding	chaperonin GroEL && PF00118:TCP-1/cpn60 chaperonin family
SYNPCC7942_RS03025	Synpcc7942_0590	-1.20656	1.01832e-11	4.29454e-11	SYNPCC7942_RS03025	protein_coding	TMEM165/GDT1 family protein && PF01169:Uncharacterized protein family UPF0016
SYNPCC7942_RS10185	Synpcc7942_2008	-1.05332	1.02454e-11	4.31434e-11	SYNPCC7942_RS10185	protein_coding	flavin reductase && PF01613:Flavin reductase like domain
SYNPCC7942_RS07065	Synpcc7942_1380	1.31471	1.11031e-11	4.66164e-11	SYNPCC7942_RS07065	protein_coding	solute carrier family 26 protein && PF00916:Sulfate permease family|PF01740:STAS domain
Novel00016	#N/A	1.08923	1.43975e-11	6.00038e-11	-	-	PF10431:C-terminal, D2-small domain, of ClpB protein
SYNPCC7942_RS00995	Synpcc7942_0196	-1.21245	1.6483e-11	6.85944e-11	SYNPCC7942_RS00995	protein_coding	carotenoid oxygenase family protein && PF03055:Retinal pigment epithelial membrane protein
SYNPCC7942_RS13840	Synpcc7942_2404	1.35591	1.70403e-11	7.08097e-11	SYNPCC7942_RS13840	protein_coding	ComF family protein && -
SYNPCC7942_RS13690	Synpcc7942_0758	1.97897	1.76999e-11	7.34428e-11	SYNPCC7942_RS13690	protein_coding	DUF488 domain-containing protein && PF04343:Protein of unknown function, DUF488
SYNPCC7942_RS06765	Synpcc7942_1323	1.35309	1.85777e-11	7.69724e-11	SYNPCC7942_RS06765	protein_coding	DNA-formamidopyrimidine glycosylase && PF06831:Formamidopyrimidine-DNA glycosylase H2TH domain|PF06827:Zinc finger found in FPG and IleRS|PF01149:Formamidopyrimidine-DNA glycosylase N-terminal domain
SYNPCC7942_RS10455	Synpcc7942_2061	1.66453	1.88907e-11	7.81553e-11	SYNPCC7942_RS10455	protein_coding	PipX family protein && -
SYNPCC7942_RS01365	Synpcc7942_0268	-1.35522	1.97672e-11	8.16621e-11	SYNPCC7942_RS01365	protein_coding	MEKHLA domain-containing protein && PF08670:MEKHLA domain
SYNPCC7942_RS12545	Synpcc7942_2468	1.30412	2.49237e-11	1.02665e-10	dnaK	protein_coding	molecular chaperone DnaK && PF00012:Hsp70 protein
SYNPCC7942_RS09345	Synpcc7942_1842	1.0109	2.52985e-11	1.04058e-10	SYNPCC7942_RS09345	protein_coding	transposase && PF01385:Probable transposase|PF07282:Putative transposase DNA-binding domain
SYNPCC7942_RS01940	#N/A	1.11651	2.58663e-11	1.06239e-10	SYNPCC7942_RS01940	protein_coding	hypothetical protein && -
SYNPCC7942_RS04745	Synpcc7942_0922	-2.05091	2.99775e-11	1.22415e-10	gluQRS	protein_coding	tRNA glutamyl-Q(34) synthetase GluQRS && PF00749:tRNA synthetases class I (E and Q), catalytic domain
SYNPCC7942_RS06660	Synpcc7942_1302	1.21322	3.15181e-11	1.28521e-10	SYNPCC7942_RS06660	protein_coding	universal stress protein && PF00582:Universal stress protein family
SYNPCC7942_RS03335	Synpcc7942_0651	1.00735	3.59663e-11	1.45986e-10	priA	protein_coding	primosomal protein N' && PF00270:DEAD/DEAH box helicase|PF00271:Helicase conserved C-terminal domain
sRNA00011	#N/A	1.15062	3.60072e-11	1.45986e-10	-	-	-
SYNPCC7942_RS05790	Synpcc7942_1131	-1.39725	3.69731e-11	1.49688e-10	SYNPCC7942_RS05790	protein_coding	ferredoxin:thioredoxin reductase && -
SYNPCC7942_RS03435	Synpcc7942_0671	1.28372	3.70541e-11	1.49802e-10	SYNPCC7942_RS03435	protein_coding	small multi-drug export protein && PF06695:Putative small multi-drug export protein
SYNPCC7942_RS06235	Synpcc7942_1217	-1.07958	3.71386e-11	1.4993e-10	kaiB	protein_coding	circadian clock protein KaiB && PF07689:KaiB domain
SYNPCC7942_RS10180	Synpcc7942_2007	1.5116	3.84557e-11	1.54806e-10	coaD	protein_coding	pantetheine-phosphate adenylyltransferase && PF01467:Cytidylyltransferase-like
SYNPCC7942_RS12250	Synpcc7942_2410	-1.34189	4.31319e-11	1.73138e-10	SYNPCC7942_RS12250	protein_coding	adenosine deaminase && PF00962:Adenosine/AMP deaminase
SYNPCC7942_RS10080	Synpcc7942_1988	-1.07609	4.51931e-11	1.81156e-10	SYNPCC7942_RS10080	protein_coding	hypothetical protein && -
SYNPCC7942_RS08710	Synpcc7942_1712	-2.92262	4.89875e-11	1.95812e-10	SYNPCC7942_RS08710	protein_coding	DUF1818 family protein && PF08848:Domain of unknown function (DUF1818)
SYNPCC7942_RS00135	Synpcc7942_0026	-1.02222	4.91288e-11	1.961e-10	SYNPCC7942_RS00135	protein_coding	aldo/keto reductase && PF00248:Aldo/keto reductase family
SYNPCC7942_RS08430	Synpcc7942_1653	1.51525	4.9877e-11	1.98806e-10	SYNPCC7942_RS08430	protein_coding	glycerol dehydrogenase && PF00465:Iron-containing alcohol dehydrogenase
SYNPCC7942_RS11440	Synpcc7942_R0010	-2.1021	5.54003e-11	2.19894e-10	SYNPCC7942_RS11440	protein_coding	tRNA-Arg && -
SYNPCC7942_RS02700	Synpcc7942_0531	-1.00727	5.95698e-11	2.35454e-10	SYNPCC7942_RS02700	protein_coding	tetratricopeptide repeat protein && PF13432:Tetratricopeptide repeat
SYNPCC7942_RS11700	Synpcc7942_2302	1.44381	6.06731e-11	2.39481e-10	SYNPCC7942_RS11700	protein_coding	hypothetical protein && -
SYNPCC7942_RS00595	#N/A	-1.32051	6.36558e-11	2.50905e-10	nrtS	protein_coding	nitrate/nitrite transporter NrtS && -
SYNPCC7942_RS00940	Synpcc7942_0185	1.31457	6.6937e-11	2.63317e-10	SYNPCC7942_RS00940	protein_coding	gamma-glutamyltransferase && PF01019:Gamma-glutamyltranspeptidase
SYNPCC7942_RS07640	Synpcc7942_1495	-2.18767	6.69906e-11	2.63317e-10	SYNPCC7942_RS07640	protein_coding	tetratricopeptide repeat protein && PF14559:Tetratricopeptide repeat
SYNPCC7942_RS08810	Synpcc7942_1731	-1.7689	6.75391e-11	2.65105e-10	SYNPCC7942_RS08810	protein_coding	phosphoribosyltransferase && PF00156:Phosphoribosyl transferase domain
SYNPCC7942_RS06140	Synpcc7942_1199	1.19946	7.49817e-11	2.93912e-10	SYNPCC7942_RS06140	protein_coding	RNA methyltransferase && PF08032:RNA 2'-O ribose methyltransferase substrate binding|PF00588:SpoU rRNA Methylase family
SYNPCC7942_RS04295	Synpcc7942_0831	-1.34587	7.54561e-11	2.95363e-10	SYNPCC7942_RS04295	protein_coding	HD domain-containing protein && PF13328:HD domain
SYNPCC7942_RS12930	Synpcc7942_2545	1.14392	7.82544e-11	3.05472e-10	SYNPCC7942_RS12930	protein_coding	pyridoxal phosphate-dependent aminotransferase && PF00155:Aminotransferase class I and II
SYNPCC7942_RS07345	Synpcc7942_1436	1.26603	8.55823e-11	3.33618e-10	SYNPCC7942_RS07345	protein_coding	hypothetical protein && -
SYNPCC7942_RS04910	Synpcc7942_0955	1.12422	9.19101e-11	3.56813e-10	SYNPCC7942_RS04910	protein_coding	hypothetical protein && -
SYNPCC7942_RS04740	Synpcc7942_0921	1.93576	9.80953e-11	3.80304e-10	SYNPCC7942_RS04740	protein_coding	DUF3593 domain-containing protein && PF12159:Protein of unknown function (DUF3593)
Novel00060	#N/A	1.34735	9.88149e-11	3.82005e-10	-	-	PF00012:Hsp70 protein|PF10712:NAD-specific glutamate dehydrogenase
SYNPCC7942_RS05170	Synpcc7942_1007	-1.16752	9.89138e-11	3.82005e-10	fumC	protein_coding	class II fumarate hydratase && PF00206:Lyase|PF10415:Fumarase C C-terminus
SYNPCC7942_RS06535	Synpcc7942_1276	1.78899	1.01919e-10	3.92978e-10	SYNPCC7942_RS06535	protein_coding	transporter substrate-binding domain-containing protein && PF00497:Bacterial extracellular solute-binding proteins, family 3
SYNPCC7942_RS02025	Synpcc7942_0397	-1.21909	1.0261e-10	3.95106e-10	SYNPCC7942_RS02025	protein_coding	flagellar biosynthesis protein FlgM && PF12899:Alkaline and neutral invertase
SYNPCC7942_RS00435	Synpcc7942_0088	1.04232	1.1367e-10	4.35916e-10	SYNPCC7942_RS00435	protein_coding	hypothetical protein && -
SYNPCC7942_RS01855	Synpcc7942_0364	-1.54521	1.14237e-10	4.37496e-10	SYNPCC7942_RS01855	protein_coding	phycobiliprotein lyase && PF09367:CpeS-like protein
SYNPCC7942_RS13265	Synpcc7942_2604	-1.27317	1.24662e-10	4.74218e-10	SYNPCC7942_RS13265	protein_coding	heme-copper oxidase subunit III && PF00510:Cytochrome c oxidase subunit III
SYNPCC7942_RS08290	Synpcc7942_1625	-1.21454	1.27763e-10	4.85364e-10	SYNPCC7942_RS08290	protein_coding	glycosyltransferase && PF00534:Glycosyl transferases group 1|PF12000:Gkycosyl transferase family 4 group
SYNPCC7942_RS11430	#N/A	1.1856	1.30136e-10	4.93714e-10	SYNPCC7942_RS11430	protein_coding	hypothetical protein && -
SYNPCC7942_RS03955	Synpcc7942_0763	1.35541	1.34155e-10	5.08282e-10	SYNPCC7942_RS03955	protein_coding	helix-turn-helix transcriptional regulator && PF13560:Helix-turn-helix domain
SYNPCC7942_RS08325	Synpcc7942_1632	-1.47382	1.60861e-10	6.0703e-10	SYNPCC7942_RS08325	protein_coding	hypothetical protein && -
SYNPCC7942_RS01905	Synpcc7942_0374	-1.13998	1.92467e-10	7.2341e-10	SYNPCC7942_RS01905	protein_coding	hypothetical protein && -
SYNPCC7942_RS12255	Synpcc7942_2411	-1.99971	1.93719e-10	7.27153e-10	SYNPCC7942_RS12255	protein_coding	PH domain-containing protein && PF08000:Bacterial PH domain
SYNPCC7942_RS04900	Synpcc7942_0953	-1.81261	1.99053e-10	7.46185e-10	SYNPCC7942_RS04900	protein_coding	EVE domain-containing protein && PF01878:EVE domain
SYNPCC7942_RS02910	Synpcc7942_0572	1.63655	2.05986e-10	7.70138e-10	SYNPCC7942_RS02910	protein_coding	VOC family protein && PF00903:Glyoxalase/Bleomycin resistance protein/Dioxygenase superfamily
SYNPCC7942_RS06265	Synpcc7942_1223	-1.28847	2.19004e-10	8.16656e-10	SYNPCC7942_RS06265	protein_coding	FtsX-like permease family protein && PF02687:FtsX-like permease family|PF12704:MacB-like periplasmic core domain
SYNPCC7942_RS07010	Synpcc7942_1370	1.1702	2.54795e-10	9.4638e-10	SYNPCC7942_RS07010	protein_coding	hypothetical protein && -
SYNPCC7942_RS08700	Synpcc7942_1710	-1.12821	3.07335e-10	1.13706e-09	SYNPCC7942_RS08700	protein_coding	DNA-directed RNA polymerase subunit omega && -
SYNPCC7942_RS04105	Synpcc7942_0793	1.07762	3.10811e-10	1.14842e-09	SYNPCC7942_RS04105	protein_coding	PspA/IM30 family protein && PF04012:PspA/IM30 family
SYNPCC7942_RS00180	Synpcc7942_0036	1.62544	3.28465e-10	1.20892e-09	SYNPCC7942_RS00180	protein_coding	hypothetical protein && -
SYNPCC7942_RS04855	Synpcc7942_0944	-1.39967	3.62934e-10	1.33351e-09	SYNPCC7942_RS04855	protein_coding	bifunctional folylpolyglutamate synthase/dihydrofolate synthase && PF08245:Mur ligase middle domain|PF02875:Mur ligase family, glutamate ligase domain
SYNPCC7942_RS01605	Synpcc7942_0315	1.09427	3.7082e-10	1.35951e-09	SYNPCC7942_RS01605	protein_coding	adenylosuccinate lyase && PF00206:Lyase|PF10397:Adenylosuccinate lyase C-terminus
SYNPCC7942_RS11425	Synpcc7942_2249	1.27502	3.94843e-10	1.44199e-09	SYNPCC7942_RS11425	protein_coding	adenosylmethionine decarboxylase && PF02675:S-adenosylmethionine decarboxylase
SYNPCC7942_RS12805	Synpcc7942_2522	1.20183	4.01277e-10	1.4636e-09	SYNPCC7942_RS12805	protein_coding	NAD(P)H-dependent glycerol-3-phosphate dehydrogenase && PF01210:NAD-dependent glycerol-3-phosphate dehydrogenase N-terminus|PF07479:NAD-dependent glycerol-3-phosphate dehydrogenase C-terminus
SYNPCC7942_RS13175	Synpcc7942_2587	-1.3806	4.16513e-10	1.51333e-09	SYNPCC7942_RS13175	protein_coding	DUF3916 domain-containing protein && PF13079:Protein of unknown function (DUF3916)
SYNPCC7942_RS12200	Synpcc7942_2401	1.38576	4.29188e-10	1.55739e-09	SYNPCC7942_RS12200	protein_coding	Hsp20/alpha crystallin family protein && PF00011:Hsp20/alpha crystallin family
SYNPCC7942_RS01740	Synpcc7942_0341	1.14833	4.74729e-10	1.71824e-09	SYNPCC7942_RS01740	protein_coding	hypothetical protein && -
SYNPCC7942_RS04825	Synpcc7942_0938	-2.19625	4.86245e-10	1.75767e-09	SYNPCC7942_RS04825	protein_coding	winged helix-turn-helix transcriptional regulator && PF01022:Bacterial regulatory protein, arsR family
SYNPCC7942_RS10285	Synpcc7942_2027	-1.09321	4.88817e-10	1.76472e-09	SYNPCC7942_RS10285	protein_coding	glycosyltransferase && PF00535:Glycosyl transferase family 2
SYNPCC7942_RS06080	Synpcc7942_1187	-1.07643	4.98902e-10	1.79655e-09	SYNPCC7942_RS06080	protein_coding	N-acetyltransferase && PF04339:Peptidogalycan biosysnthesis/recognition
SYNPCC7942_RS07175	Synpcc7942_1402	1.25352	5.30084e-10	1.904e-09	SYNPCC7942_RS07175	protein_coding	zinc ribbon domain-containing protein && -
SYNPCC7942_RS03110	Synpcc7942_0606	1.59482	5.80565e-10	2.07481e-09	SYNPCC7942_RS03110	protein_coding	leucyl/phenylalanyl-tRNA--protein transferase && PF03588:Leucyl/phenylalanyl-tRNA protein transferase
SYNPCC7942_RS12140	Synpcc7942_2389	1.04234	6.46042e-10	2.303e-09	SYNPCC7942_RS12140	protein_coding	DnaJ domain-containing protein && PF00226:DnaJ domain
SYNPCC7942_RS09505	Synpcc7942_1874	-1.2579	6.84544e-10	2.43107e-09	SYNPCC7942_RS09505	protein_coding	tRNA (cytidine(34)-2'-O)-methyltransferase && PF00588:SpoU rRNA Methylase family
SYNPCC7942_RS00455	Synpcc7942_0090	1.09444	7.34213e-10	2.60095e-09	SYNPCC7942_RS00455	protein_coding	GntR family transcriptional regulator && PF00392:Bacterial regulatory proteins, gntR family
SYNPCC7942_RS02090	Synpcc7942_0410	1.8192	7.70205e-10	2.72165e-09	SYNPCC7942_RS02090	protein_coding	BrnT family toxin && -
SYNPCC7942_RS09225	Synpcc7942_1817	1.07651	8.25909e-10	2.91123e-09	SYNPCC7942_RS09225	protein_coding	response regulator && PF00072:Response regulator receiver domain
SYNPCC7942_RS02830	Synpcc7942_0556	1.00811	8.32088e-10	2.92936e-09	SYNPCC7942_RS02830	protein_coding	response regulator transcription factor && PF00486:Transcriptional regulatory protein, C terminal|PF00072:Response regulator receiver domain
SYNPCC7942_RS13910	#N/A	1.79236	1.19038e-09	4.16485e-09	SYNPCC7942_RS13910	protein_coding	hypothetical protein && -
SYNPCC7942_RS10970	Synpcc7942_2159	-1.09577	1.21201e-09	4.2353e-09	SYNPCC7942_RS10970	protein_coding	alpha/beta hydrolase && PF12697:Alpha/beta hydrolase family
SYNPCC7942_RS08265	Synpcc7942_1620	-1.20843	1.22465e-09	4.27233e-09	SYNPCC7942_RS08265	protein_coding	AAA family ATPase && PF00004:ATPase family associated with various cellular activities (AAA)
SYNPCC7942_RS00470	Synpcc7942_0093	1.30684	1.22562e-09	4.27233e-09	tmk	protein_coding	dTMP kinase && PF02223:Thymidylate kinase
SYNPCC7942_RS14200	Synpcc7942_2474	-1.16786	1.44769e-09	5.02787e-09	SYNPCC7942_RS14200	protein_coding	hypothetical protein && -
SYNPCC7942_RS05985	Synpcc7942_1167	-1.009	1.65855e-09	5.72511e-09	SYNPCC7942_RS05985	protein_coding	phycobiliprotein lyase && PF09367:CpeS-like protein
SYNPCC7942_RS04190	Synpcc7942_0810	-2.63795	1.84467e-09	6.34442e-09	SYNPCC7942_RS04190	protein_coding	hypothetical protein && -
SYNPCC7942_RS13535	Synpcc7942_B2640	-1.70559	1.90053e-09	6.52862e-09	SYNPCC7942_RS13535	protein_coding	DUF2442 domain-containing protein && PF10387:Protein of unknown function (DUF2442)
SYNPCC7942_RS07250	Synpcc7942_1417	-1.02865	2.48827e-09	8.4961e-09	SYNPCC7942_RS07250	protein_coding	S-layer homology domain-containing protein && PF00395:S-layer homology domain
SYNPCC7942_RS01730	Synpcc7942_0339	1.19589	2.87039e-09	9.76554e-09	SYNPCC7942_RS01730	protein_coding	DUF3326 domain-containing protein && PF11805:Protein of unknown function (DUF3326)
SYNPCC7942_RS11390	Synpcc7942_R0009	-3.73669	2.89986e-09	9.85395e-09	SYNPCC7942_RS11390	protein_coding	tRNA-Gly && -
SYNPCC7942_RS13295	Synpcc7942_2610	1.06051	2.96302e-09	1.00445e-08	cobA	protein_coding	uroporphyrinogen-III C-methyltransferase && PF00590:Tetrapyrrole (Corrin/Porphyrin) Methylases
SYNPCC7942_RS00475	Synpcc7942_0094	-1.24641	2.98329e-09	1.01011e-08	SYNPCC7942_RS00475	protein_coding	DNA polymerase III subunit delta' && PF13177:DNA polymerase III, delta subunit
SYNPCC7942_RS10600	Synpcc7942_2091	-1.0081	3.58518e-09	1.20527e-08	SYNPCC7942_RS10600	protein_coding	NAD(P)H-quinone oxidoreductase subunit F && PF00662:NADH-Ubiquinone oxidoreductase (complex I), chain 5 N-terminus|PF00361:Proton-conducting membrane transporter
SYNPCC7942_RS10770	Synpcc7942_2124	-1.15159	3.70935e-09	1.24553e-08	SYNPCC7942_RS10770	protein_coding	histone deacetylase && PF00850:Histone deacetylase domain
SYNPCC7942_RS09995	#N/A	1.08088	4.16445e-09	1.39339e-08	SYNPCC7942_RS09995	protein_coding	amidohydrolase && PF07687:Peptidase dimerisation domain|PF01546:Peptidase family M20/M25/M40
SYNPCC7942_RS07275	Synpcc7942_1422	-1.11329	4.38908e-09	1.46682e-08	SYNPCC7942_RS07275	protein_coding	EutN/CcmL family microcompartment protein && PF03319:Ethanolamine utilisation protein EutN/carboxysome
SYNPCC7942_RS09685	Synpcc7942_1910	-1.3724	4.77736e-09	1.59471e-08	SYNPCC7942_RS09685	protein_coding	UbiX family flavin prenyltransferase && PF02441:Flavoprotein
SYNPCC7942_RS10645	Synpcc7942_2100	-1.17608	5.1121e-09	1.70443e-08	rfbB	protein_coding	dTDP-glucose 4%2C6-dehydratase && PF16363:GDP-mannose 4,6 dehydratase
SYNPCC7942_RS05365	Synpcc7942_1046	1.20574	5.2499e-09	1.74832e-08	SYNPCC7942_RS05365	protein_coding	hypothetical protein && -
SYNPCC7942_RS04950	Synpcc7942_0963	1.21757	6.37888e-09	2.10942e-08	SYNPCC7942_RS04950	protein_coding	MGMT family protein && PF01035:6-O-methylguanine DNA methyltransferase, DNA binding domain
SYNPCC7942_RS01270	Synpcc7942_0249	1.19274	6.38669e-09	2.10954e-08	SYNPCC7942_RS01270	protein_coding	ATP-binding cassette domain-containing protein && PF00005:ABC transporter
SYNPCC7942_RS13440	Synpcc7942_B2627	-1.75178	6.83502e-09	2.24976e-08	SYNPCC7942_RS13440	protein_coding	acyl-CoA/acyl-ACP dehydrogenase && -
SYNPCC7942_RS07280	Synpcc7942_1423	-1.10462	7.34412e-09	2.41453e-08	SYNPCC7942_RS07280	protein_coding	carbon dioxide concentrating mechanism protein CcmM && PF00101:Ribulose bisphosphate carboxylase, small chain
SYNPCC7942_RS01870	Synpcc7942_0367	1.0874	7.35577e-09	2.41556e-08	SYNPCC7942_RS01870	protein_coding	bile acid:sodium symporter family protein && PF01758:Sodium Bile acid symporter family
SYNPCC7942_RS01880	Synpcc7942_0369	1.33179	7.65588e-09	2.50829e-08	SYNPCC7942_RS01880	protein_coding	FAD-dependent oxidoreductase && PF01593:Flavin containing amine oxidoreductase
SYNPCC7942_RS03220	Synpcc7942_0627	-1.50901	8.6538e-09	2.81895e-08	SYNPCC7942_RS03220	protein_coding	hypothetical protein && -
SYNPCC7942_RS08725	Synpcc7942_1715	-1.03207	1.0114e-08	3.28706e-08	upp	protein_coding	uracil phosphoribosyltransferase && PF14681:Uracil phosphoribosyltransferase
SYNPCC7942_RS09885	Synpcc7942_1948	1.02836	1.06945e-08	3.47175e-08	SYNPCC7942_RS09885	protein_coding	2TM domain-containing protein && -
SYNPCC7942_RS12240	Synpcc7942_2408	-1.52971	1.0863e-08	3.51434e-08	SYNPCC7942_RS12240	protein_coding	RidA family protein && PF01042:Endoribonuclease L-PSP
SYNPCC7942_RS04460	Synpcc7942_0865	-1.11762	1.09796e-08	3.54802e-08	SYNPCC7942_RS04460	protein_coding	YajQ family cyclic di-GMP-binding protein && PF04461:Protein of unknown function (DUF520)
SYNPCC7942_RS04345	Synpcc7942_0840	-1.54178	1.22134e-08	3.9199e-08	SYNPCC7942_RS04345	protein_coding	MSMEG_0572 family nitrogen starvation response protein && -
SYNPCC7942_RS08470	Synpcc7942_1661	2.29548	1.22743e-08	3.93498e-08	SYNPCC7942_RS08470	protein_coding	hypothetical protein && PF14218:Circadian oscillating protein COP23
SYNPCC7942_RS05130	Synpcc7942_1000	1.01715	1.26669e-08	4.04993e-08	SYNPCC7942_RS05130	protein_coding	endonuclease/exonuclease/phosphatase family protein && PF03372:Endonuclease/Exonuclease/phosphatase family
SYNPCC7942_RS10705	Synpcc7942_2112	-1.07586	1.269e-08	4.04993e-08	SYNPCC7942_RS10705	protein_coding	AAA family ATPase && PF13500:AAA domain
SYNPCC7942_RS00715	Synpcc7942_0141	-1.04876	1.37984e-08	4.37413e-08	secF	protein_coding	protein translocase subunit SecF && PF02355:Protein export membrane protein
SYNPCC7942_RS04795	Synpcc7942_0932	-1.01341	1.50787e-08	4.7587e-08	lpxB	protein_coding	lipid-A-disaccharide synthase && PF02684:Lipid-A-disaccharide synthetase
SYNPCC7942_RS01420	Synpcc7942_0279	1.00098	1.7987e-08	5.64508e-08	SYNPCC7942_RS01420	protein_coding	NAD(P)H-dependent oxidoreductase subunit E && PF10589:NADH-ubiquinone oxidoreductase-F iron-sulfur binding region|PF01512:Respiratory-chain NADH dehydrogenase 51 Kd subunit|PF01257:Thioredoxin-like [2Fe-2S] ferredoxin
SYNPCC7942_RS07565	Synpcc7942_1480	-1.20221	1.98538e-08	6.21033e-08	rsmD	protein_coding	16S rRNA (guanine(966)-N(2))-methyltransferase RsmD && PF03602:Conserved hypothetical protein 95
SYNPCC7942_RS03760	Synpcc7942_0727	1.1159	2.24395e-08	6.98063e-08	SYNPCC7942_RS03760	protein_coding	hypothetical protein && PF08273:Zinc-binding domain of primase-helicase
SYNPCC7942_RS09140	Synpcc7942_1799	1.25636	2.52931e-08	7.80836e-08	hypE	protein_coding	hydrogenase expression/formation protein HypE && PF02769:AIR synthase related protein, C-terminal domain|PF00586:AIR synthase related protein, N-terminal domain
SYNPCC7942_RS01850	Synpcc7942_0363	-1.21331	2.57334e-08	7.9184e-08	SYNPCC7942_RS01850	protein_coding	hypothetical protein && -
SYNPCC7942_RS04700	Synpcc7942_0914	-1.93873	2.68491e-08	8.25276e-08	SYNPCC7942_RS04700	protein_coding	tRNA-(ms[2]io[6]A)-hydroxylase && PF06175:tRNA-(MS[2]IO[6]A)-hydroxylase (MiaE)
SYNPCC7942_RS00305	Synpcc7942_0061	1.13976	2.9201e-08	8.91765e-08	rfbG	protein_coding	CDP-glucose 4%2C6-dehydratase && PF16363:GDP-mannose 4,6 dehydratase
SYNPCC7942_RS05025	#N/A	1.18367	2.99382e-08	9.13292e-08	SYNPCC7942_RS05025	protein_coding	hypothetical protein && -
SYNPCC7942_RS09090	Synpcc7942_1789	1.1377	3.33533e-08	1.01301e-07	SYNPCC7942_RS09090	protein_coding	DnaJ domain-containing protein && PF00226:DnaJ domain|PF01556:DnaJ C terminal domain
SYNPCC7942_RS04035	Synpcc7942_0778	1.47505	3.33856e-08	1.01301e-07	SYNPCC7942_RS04035	protein_coding	hypothetical protein && -
SYNPCC7942_RS11665	Synpcc7942_2295	1.14638	3.38748e-08	1.02675e-07	SYNPCC7942_RS11665	protein_coding	hypothetical protein && -
SYNPCC7942_RS00610	Synpcc7942_0121	1.04782	3.45215e-08	1.04301e-07	SYNPCC7942_RS00610	protein_coding	hypothetical protein && -
SYNPCC7942_RS08620	Synpcc7942_1693	1.6801	3.76299e-08	1.1345e-07	SYNPCC7942_RS08620	protein_coding	response regulator && PF00072:Response regulator receiver domain
SYNPCC7942_RS00510	Synpcc7942_0100	1.10511	3.95181e-08	1.18764e-07	SYNPCC7942_RS00510	protein_coding	hypothetical protein && -
SYNPCC7942_RS11530	Synpcc7942_2269	1.1548	4.00031e-08	1.20094e-07	SYNPCC7942_RS11530	protein_coding	DUF2232 domain-containing protein && PF09991:Predicted membrane protein (DUF2232)
SYNPCC7942_RS10090	Synpcc7942_1990	2.02188	4.16445e-08	1.24626e-07	SYNPCC7942_RS10090	protein_coding	TMEM165/GDT1 family protein && PF01169:Uncharacterized protein family UPF0016
SYNPCC7942_RS01495	Synpcc7942_0293	-1.55915	4.45798e-08	1.32988e-07	SYNPCC7942_RS01495	protein_coding	hypothetical protein && -
SYNPCC7942_RS03445	Synpcc7942_0673	-1.04516	4.82761e-08	1.43562e-07	mutY	protein_coding	A/G-specific adenine glycosylase && PF00730:HhH-GPD superfamily base excision DNA repair protein|PF14815:NUDIX domain
SYNPCC7942_RS00630	Synpcc7942_0124	-1.02661	5.87629e-08	1.74381e-07	SYNPCC7942_RS00630	protein_coding	methyltransferase domain-containing protein && PF05724:Thiopurine S-methyltransferase (TPMT)
SYNPCC7942_RS10570	Synpcc7942_2085	-1.20484	5.94674e-08	1.76287e-07	SYNPCC7942_RS10570	protein_coding	ArsA family ATPase && PF02374:Anion-transporting ATPase
SYNPCC7942_RS12915	Synpcc7942_2542	-1.44244	6.45512e-08	1.90561e-07	SYNPCC7942_RS12915	protein_coding	c-type cytochrome && PF13442:Cytochrome C oxidase, cbb3-type, subunit III
SYNPCC7942_RS05910	Synpcc7942_1153	2.97368	6.56634e-08	1.93542e-07	SYNPCC7942_RS05910	protein_coding	50S ribosome-binding GTPase && PF01926:50S ribosome-binding GTPase
SYNPCC7942_RS05620	Synpcc7942_1095	1.12264	6.56979e-08	1.93542e-07	SYNPCC7942_RS05620	protein_coding	hypothetical protein && -
SYNPCC7942_RS01860	Synpcc7942_0365	-2.09707	6.90547e-08	2.03009e-07	SYNPCC7942_RS01860	protein_coding	response regulator && -
SYNPCC7942_RS00460	Synpcc7942_0091	-1.16733	7.00391e-08	2.05477e-07	SYNPCC7942_RS00460	protein_coding	chorismate lyase && PF01947:Protein of unknown function (DUF98)
SYNPCC7942_RS06955	Synpcc7942_1360	-1.25479	7.08759e-08	2.07717e-07	SYNPCC7942_RS06955	protein_coding	LCP family protein && PF13399:LytR cell envelope-related transcriptional attenuator|PF03816:Cell envelope-related transcriptional attenuator domain
SYNPCC7942_RS07635	Synpcc7942_1494	-1.00008	7.90935e-08	2.31322e-07	SYNPCC7942_RS07635	protein_coding	DUF3153 domain-containing protein && PF11353:Protein of unknown function (DUF3153)
SYNPCC7942_RS00910	Synpcc7942_0179	2.19714	8.24992e-08	2.40785e-07	SYNPCC7942_RS00910	protein_coding	tRNA-binding protein && PF01588:Putative tRNA binding domain
SYNPCC7942_RS05860	Synpcc7942_R0044	-1.16288	1.03191e-07	2.98411e-07	SYNPCC7942_RS05860	protein_coding	tRNA-Pro && -
SYNPCC7942_RS01205	Synpcc7942_0237	-1.33166	1.04294e-07	3.01294e-07	SYNPCC7942_RS01205	protein_coding	hypothetical protein && -
SYNPCC7942_RS03510	Synpcc7942_0685	1.10365	1.04731e-07	3.02248e-07	groL	protein_coding	chaperonin GroEL && PF00118:TCP-1/cpn60 chaperonin family
SYNPCC7942_RS05835	Synpcc7942_1140	-1.53151	1.12922e-07	3.24565e-07	SYNPCC7942_RS05835	protein_coding	FAD-dependent oxidoreductase && PF12831:FAD dependent oxidoreductase
SYNPCC7942_RS04620	Synpcc7942_0897	-1.22274	1.14727e-07	3.29419e-07	minE	protein_coding	cell division topological specificity factor MinE && -
SYNPCC7942_RS06985	Synpcc7942_1365	1.154	1.26417e-07	3.6152e-07	SYNPCC7942_RS06985	protein_coding	NAAT family transporter && PF01914:MarC family integral membrane protein
SYNPCC7942_RS00090	Synpcc7942_0017	-1.29391	1.55244e-07	4.41284e-07	SYNPCC7942_RS00090	protein_coding	bifunctional 4-hydroxy-2-oxoglutarate aldolase/2-dehydro-3-deoxy-phosphogluconate aldolase && PF01081:KDPG and KHG aldolase
SYNPCC7942_RS00730	Synpcc7942_0144	-1.2152	1.62095e-07	4.60296e-07	SYNPCC7942_RS00730	protein_coding	DUF4281 domain-containing protein && PF14108:Domain of unknown function (DUF4281)
SYNPCC7942_RS07975	#N/A	1.85955	1.62776e-07	4.61768e-07	SYNPCC7942_RS07975	protein_coding	hypothetical protein && -
SYNPCC7942_RS09960	Synpcc7942_1963	1.00195	1.81415e-07	5.14131e-07	SYNPCC7942_RS09960	protein_coding	LD-carboxypeptidase && PF02016:LD-carboxypeptidase
SYNPCC7942_RS05410	Synpcc7942_1055	-1.12027	1.91435e-07	5.41445e-07	SYNPCC7942_RS05410	protein_coding	phycobilisome maturation protein && PF13646:HEAT repeats
SYNPCC7942_RS01745	Synpcc7942_0342	-1.16209	2.275e-07	6.35208e-07	SYNPCC7942_RS01745	protein_coding	hypothetical protein && -
sRNA00042	#N/A	-4.36169	2.4456e-07	6.81497e-07	-	-	-
SYNPCC7942_RS14000	#N/A	2.75367	2.46857e-07	6.87222e-07	SYNPCC7942_RS14000	protein_coding	hypothetical protein && -
SYNPCC7942_RS08305	Synpcc7942_1628	1.04719	2.50301e-07	6.96127e-07	SYNPCC7942_RS08305	protein_coding	cytochrome b/b6 domain-containing protein && -
SYNPCC7942_RS00040	Synpcc7942_0008	1.05661	2.5253e-07	7.01638e-07	SYNPCC7942_RS00040	protein_coding	hypothetical protein && -
SYNPCC7942_RS06515	Synpcc7942_1272	1.62371	2.81816e-07	7.80709e-07	SYNPCC7942_RS06515	protein_coding	SRPBCC family protein && PF10604:Polyketide cyclase / dehydrase and lipid transport
SYNPCC7942_RS06390	Synpcc7942_1247	-1.24337	2.84084e-07	7.86047e-07	SYNPCC7942_RS06390	protein_coding	hypothetical protein && -
SYNPCC7942_RS06260	Synpcc7942_1222	1.16941	2.84575e-07	7.86047e-07	truB	protein_coding	tRNA pseudouridine(55) synthase TruB && PF16198:tRNA pseudouridylate synthase B C-terminal domain|PF09157:Pseudouridine synthase II TruB, C-terminal|PF01509:TruB family pseudouridylate synthase (N terminal domain)
SYNPCC7942_RS08645	Synpcc7942_1698	1.08367	4.09326e-07	1.11972e-06	SYNPCC7942_RS08645	protein_coding	helix-turn-helix transcriptional regulator && PF01638:HxlR-like helix-turn-helix
SYNPCC7942_RS03530	Synpcc7942_0688	-1.4992	4.36013e-07	1.18928e-06	SYNPCC7942_RS03530	protein_coding	winged helix-turn-helix transcriptional regulator && PF01022:Bacterial regulatory protein, arsR family
SYNPCC7942_RS09125	Synpcc7942_1796	1.14203	4.47107e-07	1.21837e-06	SYNPCC7942_RS09125	protein_coding	hypothetical protein && -
SYNPCC7942_RS08085	Synpcc7942_1583	1.01066	4.53385e-07	1.23429e-06	SYNPCC7942_RS08085	protein_coding	DUF2062 domain-containing protein && PF09835:Uncharacterized protein conserved in bacteria (DUF2062)
SYNPCC7942_RS02050	Synpcc7942_0402	-1.19225	4.63715e-07	1.25878e-06	ybeY	protein_coding	rRNA maturation RNase YbeY && PF02130:Uncharacterized protein family UPF0054
SYNPCC7942_RS13345	Synpcc7942_B2637	-1.44742	6.04616e-07	1.62108e-06	SYNPCC7942_RS13345	protein_coding	ParA family protein && PF01656:CobQ/CobB/MinD/ParA nucleotide binding domain
SYNPCC7942_RS05520	Synpcc7942_1076	-1.6909	6.22861e-07	1.66684e-06	SYNPCC7942_RS05520	protein_coding	YbjN domain-containing protein && PF10722:Putative bacterial sensory transduction regulator
SYNPCC7942_RS01985	Synpcc7942_0389	1.35996	6.53278e-07	1.74167e-06	SYNPCC7942_RS01985	protein_coding	hypothetical protein && -
SYNPCC7942_RS09480	Synpcc7942_1868	-1.73106	6.75762e-07	1.79991e-06	SYNPCC7942_RS09480	protein_coding	hypothetical protein && -
SYNPCC7942_RS06745	Synpcc7942_1319	-1.07277	7.17843e-07	1.90484e-06	pyrR	protein_coding	bifunctional pyr operon transcriptional regulator/uracil phosphoribosyltransferase PyrR && PF00156:Phosphoribosyl transferase domain
SYNPCC7942_RS07590	Synpcc7942_1485	1.08438	7.37562e-07	1.9535e-06	SYNPCC7942_RS07590	protein_coding	glutaredoxin family protein && -
SYNPCC7942_RS02695	Synpcc7942_0530	-1.02057	7.82933e-07	2.06595e-06	queG	protein_coding	tRNA epoxyqueuosine(34) reductase QueG && PF13484:4Fe-4S double cluster binding domain|PF08331:Domain of unknown function (DUF1730)
SYNPCC7942_RS03910	Synpcc7942_0755	-1.07067	1.04531e-06	2.73033e-06	SYNPCC7942_RS03910	protein_coding	DUF882 domain-containing protein && PF08291:Peptidase M15
SYNPCC7942_RS01280	Synpcc7942_0251	1.88351	1.2e-06	3.11791e-06	SYNPCC7942_RS01280	protein_coding	3'-5' exonuclease && PF00929:Exonuclease
SYNPCC7942_RS04575	Synpcc7942_0888	-1.08114	1.59885e-06	4.12673e-06	SYNPCC7942_RS04575	protein_coding	phosphomannose isomerase type II C-terminal cupin domain && PF01050:Mannose-6-phosphate isomerase
SYNPCC7942_RS10310	Synpcc7942_2032	1.06558	1.80546e-06	4.62628e-06	SYNPCC7942_RS10310	protein_coding	tetracycline resistance MFS efflux pump && PF07690:Major Facilitator Superfamily
SYNPCC7942_RS13640	Synpcc7942_B2626	-1.32732	1.85449e-06	4.74762e-06	SYNPCC7942_RS13640	protein_coding	ParB/RepB/Spo0J family partition protein && PF02195:ParB-like nuclease domain
SYNPCC7942_RS14015	#N/A	-3.4282	3.01137e-06	7.59948e-06	SYNPCC7942_RS14015	protein_coding	hypothetical protein && -
Novel00035	#N/A	-1.07424	3.05266e-06	7.69684e-06	-	-	PF03319:Ethanolamine utilisation protein EutN/carboxysome
SYNPCC7942_RS04815	Synpcc7942_0936	-1.41005	3.1829e-06	8.00384e-06	SYNPCC7942_RS04815	protein_coding	rhodanese-like domain-containing protein && PF00581:Rhodanese-like domain|PF11127:Protein of unknown function (DUF2892)
SYNPCC7942_RS00055	Synpcc7942_0011	1.16106	3.36459e-06	8.44573e-06	SYNPCC7942_RS00055	protein_coding	hypothetical protein && -
SYNPCC7942_RS08025	Synpcc7942_1571	1.53841	3.73509e-06	9.30163e-06	SYNPCC7942_RS08025	protein_coding	aquaporin family protein && PF00230:Major intrinsic protein
SYNPCC7942_RS05685	Synpcc7942_1109	1.08161	3.99224e-06	9.92456e-06	SYNPCC7942_RS05685	protein_coding	threonine-phosphate decarboxylase && PF00155:Aminotransferase class I and II
SYNPCC7942_RS08360	Synpcc7942_1639	-1.32101	4.02598e-06	9.9975e-06	SYNPCC7942_RS08360	protein_coding	energy-coupling factor ABC transporter ATP-binding protein && PF00005:ABC transporter
SYNPCC7942_RS13700	#N/A	1.56966	4.28975e-06	1.05898e-05	SYNPCC7942_RS13700	protein_coding	hypothetical protein && -
SYNPCC7942_RS07625	Synpcc7942_1492	1.0525	4.68239e-06	1.1529e-05	SYNPCC7942_RS07625	protein_coding	metal-binding protein && PF09988:Uncharacterized metal-binding protein (DUF2227)
SYNPCC7942_RS14050	Synpcc7942_1702	-1.8336	4.97816e-06	1.22254e-05	SYNPCC7942_RS14050	protein_coding	hypothetical protein && -
SYNPCC7942_RS10210	Synpcc7942_2013	-1.24756	5.1868e-06	1.27268e-05	SYNPCC7942_RS10210	protein_coding	PD40 domain-containing protein && -
SYNPCC7942_RS12030	Synpcc7942_R0013	1.30361	6.16181e-06	1.49861e-05	SYNPCC7942_RS12030	protein_coding	tRNA-His && -
SYNPCC7942_RS00165	Synpcc7942_0032	1.34076	6.17976e-06	1.50072e-05	SYNPCC7942_RS00165	protein_coding	DUF86 domain-containing protein && PF01934:Protein of unknown function DUF86
SYNPCC7942_RS04285	Synpcc7942_0829	-1.271	6.811e-06	1.64415e-05	SYNPCC7942_RS04285	protein_coding	lipoprotein-like && PF03330:Lytic transglycolase
SYNPCC7942_RS06900	Synpcc7942_1350	-2.52387	6.86706e-06	1.65628e-05	patD	protein_coding	heterocyst frequency control protein PatD && -
SYNPCC7942_RS04330	Synpcc7942_0837	1.2105	8.00395e-06	1.91258e-05	SYNPCC7942_RS04330	protein_coding	GNAT family N-acetyltransferase && PF00583:Acetyltransferase (GNAT) family
SYNPCC7942_RS08065	Synpcc7942_1579	1.73764	8.22701e-06	1.96422e-05	SYNPCC7942_RS08065	protein_coding	tyrosine-protein phosphatase && PF05706:Cyclin-dependent kinase inhibitor 3 (CDKN3)
SYNPCC7942_RS13995	#N/A	2.80697	8.43649e-06	2.00916e-05	SYNPCC7942_RS13995	protein_coding	hypothetical protein && -
SYNPCC7942_RS04325	Synpcc7942_0836	1.41639	9.28116e-06	2.19739e-05	SYNPCC7942_RS04325	protein_coding	sll0787 family AIR synthase-like protein && PF02769:AIR synthase related protein, C-terminal domain|PF00586:AIR synthase related protein, N-terminal domain
SYNPCC7942_RS13990	#N/A	3.14006	9.78367e-06	2.31367e-05	SYNPCC7942_RS13990	protein_coding	hypothetical protein && -
SYNPCC7942_RS13370	Synpcc7942_B2662	-1.81206	9.8285e-06	2.31923e-05	SYNPCC7942_RS13370	protein_coding	protein SrpI && -
SYNPCC7942_RS02420	Synpcc7942_0475	-2.3116	1.13825e-05	2.67257e-05	petN	protein_coding	cytochrome b6-f complex subunit PetN && -
SYNPCC7942_RS12925	Synpcc7942_2544	1.23508	1.18533e-05	2.77029e-05	SYNPCC7942_RS12925	protein_coding	glyoxalase/bleomycin resistance/dioxygenase family protein && -
SYNPCC7942_RS05515	Synpcc7942_1075	-1.40189	1.54022e-05	3.55455e-05	SYNPCC7942_RS05515	protein_coding	hypothetical protein && -
SYNPCC7942_RS04170	Synpcc7942_0806	-1.04858	1.75891e-05	4.04278e-05	SYNPCC7942_RS04170	protein_coding	16S rRNA (uracil(1498)-N(3))-methyltransferase && PF04452:RNA methyltransferase
SYNPCC7942_RS10985	#N/A	-2.01468	1.82402e-05	4.1755e-05	SYNPCC7942_RS10985	protein_coding	hypothetical protein && -
SYNPCC7942_RS00175	Synpcc7942_0035	1.05506	1.82804e-05	4.18132e-05	SYNPCC7942_RS00175	protein_coding	hypothetical protein && -
SYNPCC7942_RS05955	Synpcc7942_1162	1.30675	1.93074e-05	4.40911e-05	SYNPCC7942_RS05955	protein_coding	DMT family transporter && PF04657:Putative inner membrane exporter, YdcZ
SYNPCC7942_RS03990	Synpcc7942_0769	1.00598	1.97283e-05	4.5016e-05	SYNPCC7942_RS03990	protein_coding	hypothetical protein && -
SYNPCC7942_RS04860	Synpcc7942_0945	1.10279	2.15477e-05	4.89705e-05	arsS	protein_coding	arsenosugar biosynthesis radical SAM protein ArsS && PF04055:Radical SAM superfamily|PF13353:4Fe-4S single cluster domain|PF12345:Protein of unknown function (DUF3641)
SYNPCC7942_RS12650	Synpcc7942_2493	1.0211	2.21067e-05	5.01605e-05	SYNPCC7942_RS12650	protein_coding	ABC transporter ATP-binding protein && PF00005:ABC transporter|PF12399:Branched-chain amino acid ATP-binding cassette transporter
SYNPCC7942_RS12150	Synpcc7942_2391	1.54864	2.71497e-05	6.10653e-05	SYNPCC7942_RS12150	protein_coding	SDR family NAD(P)-dependent oxidoreductase && PF00106:short chain dehydrogenase
SYNPCC7942_RS10630	Synpcc7942_2097	1.22586	2.83589e-05	6.35832e-05	SYNPCC7942_RS10630	protein_coding	DUF1853 family protein && PF08907:Domain of unknown function (DUF1853)
SYNPCC7942_RS05970	Synpcc7942_1164	1.34873	3.12732e-05	6.98961e-05	SYNPCC7942_RS05970	protein_coding	hypothetical protein && -
SYNPCC7942_RS06890	Synpcc7942_1348	-1.12802	3.41981e-05	7.60734e-05	SYNPCC7942_RS06890	protein_coding	hypothetical protein && -
SYNPCC7942_RS00685	Synpcc7942_0135	-1.10639	3.56145e-05	7.90379e-05	SYNPCC7942_RS00685	protein_coding	methyltransferase domain-containing protein && PF13649:Methyltransferase domain
SYNPCC7942_RS11785	Synpcc7942_2318	1.07558	4.03356e-05	8.90967e-05	SYNPCC7942_RS11785	protein_coding	hypothetical protein && -
SYNPCC7942_RS07495	Synpcc7942_1465	1.76993	4.28945e-05	9.45279e-05	SYNPCC7942_RS07495	protein_coding	Rrf2 family transcriptional regulator && PF02082:Transcriptional regulator
SYNPCC7942_RS02835	Synpcc7942_0557	1.05367	4.81243e-05	0.000105335	SYNPCC7942_RS02835	protein_coding	hypothetical protein && -
SYNPCC7942_RS07950	Synpcc7942_1558	1.00813	6.08214e-05	0.000130681	SYNPCC7942_RS07950	protein_coding	hypothetical protein && -
SYNPCC7942_RS00925	Synpcc7942_0182	1.3839	7.08765e-05	0.000151595	SYNPCC7942_RS00925	protein_coding	class I SAM-dependent methyltransferase && PF13649:Methyltransferase domain
SYNPCC7942_RS01100	Synpcc7942_0217	-1.69079	7.23671e-05	0.00015455	SYNPCC7942_RS01100	protein_coding	HAD family hydrolase && PF12710:haloacid dehalogenase-like hydrolase
SYNPCC7942_RS07580	Synpcc7942_1483	-1.25874	7.27206e-05	0.000155188	SYNPCC7942_RS07580	protein_coding	HIT family protein && PF01230:HIT domain
SYNPCC7942_RS10900	Synpcc7942_2146	-1.01048	8.3514e-05	0.000176758	SYNPCC7942_RS10900	protein_coding	hypothetical protein && -
SYNPCC7942_RS04265	Synpcc7942_0825	1.05121	8.41033e-05	0.00017774	SYNPCC7942_RS04265	protein_coding	C40 family peptidase && PF00877:NlpC/P60 family
SYNPCC7942_RS02350	Synpcc7942_0461	1.0665	9.09011e-05	0.000191108	SYNPCC7942_RS02350	protein_coding	hypothetical protein && -
SYNPCC7942_RS03550	Synpcc7942_0692	1.04854	9.34481e-05	0.000196317	SYNPCC7942_RS03550	protein_coding	alpha/beta hydrolase && PF07176:Alpha/beta hydrolase of unknown function (DUF1400)
SYNPCC7942_RS03230	Synpcc7942_0629	1.213	9.42595e-05	0.000197875	SYNPCC7942_RS03230	protein_coding	hypothetical protein && -
SYNPCC7942_RS08995	Synpcc7942_1770	-1.08116	0.000115686	0.00024107	SYNPCC7942_RS08995	protein_coding	hypothetical protein && -
SYNPCC7942_RS11180	Synpcc7942_R0008	-2.29706	0.000131447	0.000272509	SYNPCC7942_RS11180	protein_coding	tRNA-Ser && -
SYNPCC7942_RS00760	Synpcc7942_0150	1.16066	0.000131837	0.000273119	SYNPCC7942_RS00760	protein_coding	glycosyltransferase && PF00535:Glycosyl transferase family 2|PF04138:GtrA-like protein
SYNPCC7942_RS10270	Synpcc7942_2024	1.03744	0.000159768	0.000328103	SYNPCC7942_RS10270	protein_coding	DUF72 domain-containing protein && PF01904:Protein of unknown function DUF72
SYNPCC7942_RS01105	Synpcc7942_R0029	-1.27009	0.000163857	0.000336014	SYNPCC7942_RS01105	protein_coding	tRNA-Pro && -
SYNPCC7942_RS07130	Synpcc7942_1393	1.05571	0.000172118	0.000352443	SYNPCC7942_RS07130	protein_coding	histone deacetylase && PF00850:Histone deacetylase domain
SYNPCC7942_RS14070	#N/A	1.25472	0.000177343	0.000362619	SYNPCC7942_RS14070	protein_coding	hypothetical protein && -
SYNPCC7942_RS05800	Synpcc7942_1133	1.5136	0.000217199	0.000440302	SYNPCC7942_RS05800	protein_coding	peptidase domain-containing ABC transporter && PF03412:Peptidase C39 family|PF00005:ABC transporter|PF00664:ABC transporter transmembrane region
SYNPCC7942_RS11565	Synpcc7942_R0011	1.37362	0.00023688	0.000478147	SYNPCC7942_RS11565	protein_coding	tRNA-Arg && -
SYNPCC7942_RS13395	Synpcc7942_B2617	-2.41938	0.000238289	0.000480649	SYNPCC7942_RS13395	protein_coding	ANL43 && PF03079:ARD/ARD' family
SYNPCC7942_RS12635	Synpcc7942_2490	1.48046	0.000244908	0.000493648	miaA	protein_coding	tRNA (adenosine(37)-N6)-dimethylallyltransferase MiaA && PF01715:IPP transferase
SYNPCC7942_RS13780	#N/A	2.24343	0.000269654	0.000539307	SYNPCC7942_RS13780	protein_coding	hypothetical protein && -
SYNPCC7942_RS01390	Synpcc7942_0273	1.22704	0.000288846	0.00057445	SYNPCC7942_RS01390	protein_coding	dephospho-CoA kinase && PF01121:Dephospho-CoA kinase
SYNPCC7942_RS01760	Synpcc7942_0345	1.02565	0.000325036	0.000642366	SYNPCC7942_RS01760	protein_coding	biotin--[acetyl-CoA-carboxylase] ligase && PF03099:Biotin/lipoate A/B protein ligase family
SYNPCC7942_RS12060	Synpcc7942_2373	1.01142	0.000326255	0.000643876	SYNPCC7942_RS12060	protein_coding	dipeptide epimerase && PF13378:Enolase C-terminal domain-like|PF02746:Mandelate racemase / muconate lactonizing enzyme, N-terminal domain
SYNPCC7942_RS01175	Synpcc7942_0231	-1.50128	0.000462382	0.000896914	SYNPCC7942_RS01175	protein_coding	GNAT family N-acetyltransferase && PF00583:Acetyltransferase (GNAT) family
SYNPCC7942_RS04800	Synpcc7942_0933	-1.12676	0.00047807	0.000924855	SYNPCC7942_RS04800	protein_coding	nitrate reductase maturation protein NarM && PF09655:Conserved nitrate reductase-associated protein (Nitr_red_assoc)
SYNPCC7942_RS13630	Synpcc7942_1663	-1.1536	0.000484039	0.000935721	SYNPCC7942_RS13630	protein_coding	hypothetical protein && -
SYNPCC7942_RS11365	Synpcc7942_2238	1.01419	0.000520033	0.00100257	SYNPCC7942_RS11365	protein_coding	MFS transporter && PF00083:Sugar (and other) transporter
SYNPCC7942_RS10995	Synpcc7942_2163	-1.0009	0.00057005	0.00109527	SYNPCC7942_RS10995	protein_coding	hypothetical protein && -
SYNPCC7942_RS07990	Synpcc7942_R0001	1.46796	0.000589896	0.00113187	SYNPCC7942_RS07990	protein_coding	tRNA-Gly && -
SYNPCC7942_RS14035	#N/A	1.25867	0.000621724	0.00118971	SYNPCC7942_RS14035	protein_coding	hypothetical protein && -
SYNPCC7942_RS02785	Synpcc7942_0547	-1.41319	0.000635572	0.00121457	SYNPCC7942_RS02785	protein_coding	hypothetical protein && -
SYNPCC7942_RS02550	Synpcc7942_0502	-1.57389	0.000847108	0.00159409	SYNPCC7942_RS02550	protein_coding	GNAT family N-acetyltransferase && PF13302:Acetyltransferase (GNAT) domain
SYNPCC7942_RS14170	Synpcc7942_1560	-1.87513	0.000891387	0.00167519	SYNPCC7942_RS14170	protein_coding	hypothetical protein && -
SYNPCC7942_RS05605	Synpcc7942_1092	-1.01593	0.00090366	0.00169601	SYNPCC7942_RS05605	protein_coding	class I SAM-dependent methyltransferase && PF13489:Methyltransferase domain
SYNPCC7942_RS05005	Synpcc7942_0975	1.31062	0.00095765	0.00179022	rsmH	protein_coding	16S rRNA (cytosine(1402)-N(4))-methyltransferase RsmH && PF01795:MraW methylase family
SYNPCC7942_RS00030	Synpcc7942_0006	-1.21391	0.00108379	0.00201213	SYNPCC7942_RS00030	protein_coding	hypothetical protein && -
Novel00058	#N/A	1.33784	0.00125194	0.00230239	-	-	PF00011:Hsp20/alpha crystallin family
SYNPCC7942_RS11360	Synpcc7942_2237	1.42068	0.00127207	0.00233307	SYNPCC7942_RS11360	protein_coding	cobalamin biosynthesis protein && PF01890:Cobalamin synthesis G C-terminus
SYNPCC7942_RS03070	Synpcc7942_R0035	-1.48859	0.00129442	0.00236824	SYNPCC7942_RS03070	protein_coding	tRNA-Met && -
SYNPCC7942_RS08450	Synpcc7942_1657	1.07986	0.00130859	0.00239107	SYNPCC7942_RS08450	protein_coding	hypothetical protein && -
SYNPCC7942_RS11010	Synpcc7942_2166	3.04979	0.00137445	0.00250656	SYNPCC7942_RS11010	protein_coding	hypothetical protein && -
SYNPCC7942_RS07860	Synpcc7942_1538	-1.80085	0.0014016	0.00255215	SYNPCC7942_RS07860	protein_coding	hypothetical protein && -
SYNPCC7942_RS04715	Synpcc7942_R0043	-1.27709	0.00140215	0.00255215	SYNPCC7942_RS04715	protein_coding	tRNA-Thr && -
SYNPCC7942_RS07380	Synpcc7942_R0049	-2.11126	0.00167208	0.00301635	SYNPCC7942_RS07380	protein_coding	tRNA-Lys && -
SYNPCC7942_RS00575	Synpcc7942_0113	-4.67633	0.00179375	0.00322351	petL	protein_coding	cytochrome b6-f complex subunit PetL && -
SYNPCC7942_RS13435	Synpcc7942_B2625	-1.73734	0.00180625	0.00324393	SYNPCC7942_RS13435	protein_coding	DUF4242 domain-containing protein && PF14026:Protein of unknown function (DUF4242)
SYNPCC7942_RS11545	Synpcc7942_2272	1.21636	0.00180952	0.00324774	folK	protein_coding	2-amino-4-hydroxy-6-hydroxymethyldihydropteridine diphosphokinase && PF01288:7,8-dihydro-6-hydroxymethylpterin-pyrophosphokinase (HPPK)
SYNPCC7942_RS06320	Synpcc7942_1233	1.24063	0.00188598	0.00337215	SYNPCC7942_RS06320	protein_coding	two pore domain potassium channel family protein && PF07885:Ion channel
SYNPCC7942_RS13570	Synpcc7942_B2649	1.25196	0.00198739	0.00354676	SYNPCC7942_RS13570	protein_coding	ANL24 && PF01816:Leucine rich repeat variant
SYNPCC7942_RS14080	#N/A	4.68803	0.00241967	0.00425923	SYNPCC7942_RS14080	protein_coding	hypothetical protein && -
SYNPCC7942_RS11795	Synpcc7942_2320	1.10755	0.00277427	0.00482941	SYNPCC7942_RS11795	protein_coding	DUF3288 family protein && -
SYNPCC7942_RS08310	Synpcc7942_1629	-1.13705	0.00327422	0.00565457	SYNPCC7942_RS08310	protein_coding	hypothetical protein && -
SYNPCC7942_RS14055	#N/A	-1.62437	0.0034277	0.00588378	SYNPCC7942_RS14055	protein_coding	hypothetical protein && -
SYNPCC7942_RS13170	Synpcc7942_2586	1.00787	0.00454656	0.00771092	SYNPCC7942_RS13170	protein_coding	DUF202 domain-containing protein && PF02656:Domain of unknown function (DUF202)
SYNPCC7942_RS03000	Synpcc7942_R0005	-1.00954	0.00488356	0.0082283	SYNPCC7942_RS03000	protein_coding	23S ribosomal RNA && -
SYNPCC7942_RS14085	Synpcc7942_2189	1.10902	0.00624588	0.0103574	SYNPCC7942_RS14085	protein_coding	hypothetical protein && -
SYNPCC7942_RS06210	#N/A	1.21342	0.00628894	0.0104227	SYNPCC7942_RS06210	protein_coding	hypothetical protein && -
SYNPCC7942_RS09130	Synpcc7942_1797	-1.26828	0.00647352	0.0107098	SYNPCC7942_RS09130	protein_coding	hypothetical protein && -
SYNPCC7942_RS04065	Synpcc7942_0785	1.09126	0.00690965	0.011365	SYNPCC7942_RS04065	protein_coding	PBP1A family penicillin-binding protein && PF00905:Penicillin binding protein transpeptidase domain|PF00912:Transglycosylase
SYNPCC7942_RS13405	Synpcc7942_B2619	-1.61929	0.00737468	0.0120599	SYNPCC7942_RS13405	protein_coding	carbonic anhydrase && PF00484:Carbonic anhydrase
SYNPCC7942_RS06285	Synpcc7942_R0046	-1.25688	0.00757594	0.0123534	SYNPCC7942_RS06285	protein_coding	tRNA-Val && -
SYNPCC7942_RS13650	Synpcc7942_0064	-3.32798	0.00762977	0.012434	SYNPCC7942_RS13650	protein_coding	DUF2887 domain-containing protein && -
SYNPCC7942_RS09410	Synpcc7942_1855	-1.10546	0.00828655	0.0134271	SYNPCC7942_RS09410	protein_coding	cobyrinate a%2Cc-diamide synthase && PF07685:CobB/CobQ-like glutamine amidotransferase domain|PF01656:CobQ/CobB/MinD/ParA nucleotide binding domain
SYNPCC7942_RS03965	#N/A	2.92376	0.00995131	0.0159333	SYNPCC7942_RS03965	protein_coding	hypothetical protein && -
SYNPCC7942_RS06550	Synpcc7942_1279	-2.35045	0.010145	0.0161978	SYNPCC7942_RS06550	protein_coding	hypothetical protein && -
SYNPCC7942_RS13965	#N/A	2.23778	0.0109151	0.0173685	SYNPCC7942_RS13965	protein_coding	hypothetical protein && -
SYNPCC7942_RS14150	#N/A	-1.24396	0.011251	0.017853	SYNPCC7942_RS14150	protein_coding	hypothetical protein && -
SYNPCC7942_RS05805	Synpcc7942_1134	1.52854	0.0128137	0.020178	SYNPCC7942_RS05805	protein_coding	hypothetical protein && -
SYNPCC7942_RS09170	Synpcc7942_1805	1.18225	0.0128154	0.020178	SYNPCC7942_RS09170	protein_coding	4'-phosphopantetheinyl transferase superfamily protein && PF01648:4'-phosphopantetheinyl transferase superfamily
SYNPCC7942_RS05155	Synpcc7942_1005	-1.04496	0.013135	0.0206344	SYNPCC7942_RS05155	protein_coding	HAD family phosphatase && PF13419:Haloacid dehalogenase-like hydrolase
SYNPCC7942_RS02230	Synpcc7942_0436	-2.36001	0.0149537	0.0232085	SYNPCC7942_RS02230	protein_coding	hypothetical protein && -
SYNPCC7942_RS12950	Synpcc7942_2549	1.57153	0.0150861	0.0233883	SYNPCC7942_RS12950	protein_coding	hypothetical protein && -
SYNPCC7942_RS13445	Synpcc7942_B2628	-1.05208	0.0159023	0.0245331	SYNPCC7942_RS13445	protein_coding	ABC transporter ATP-binding protein && PF00005:ABC transporter
SYNPCC7942_RS13605	Synpcc7942_R0047	1.12528	0.0160624	0.0247261	ffs	protein_coding	signal recognition particle sRNA small type && -
SYNPCC7942_RS06630	Synpcc7942_1296	1.19402	0.0163231	0.0250865	SYNPCC7942_RS06630	protein_coding	2OG-Fe(II) oxygenase family protein && PF13759:Putative 2OG-Fe(II) oxygenase
SYNPCC7942_RS00170	#N/A	1.59846	0.0173223	0.0264787	SYNPCC7942_RS00170	protein_coding	hypothetical protein && -
SYNPCC7942_RS06355	Synpcc7942_1240	-1.18332	0.0186358	0.0283489	SYNPCC7942_RS06355	protein_coding	ferredoxin--nitrite reductase && PF03460:Nitrite/Sulfite reductase ferredoxin-like half domain|PF01077:Nitrite and sulphite reductase 4Fe-4S domain
SYNPCC7942_RS09905	Synpcc7942_R0002	-1.07669	0.0195556	0.0296525	SYNPCC7942_RS09905	protein_coding	tRNA-Ser && -
SYNPCC7942_RS02170	Synpcc7942_0425	-1.13431	0.0217815	0.0327995	SYNPCC7942_RS02170	protein_coding	DUF760 domain-containing protein && PF05542:Protein of unknown function (DUF760)
SYNPCC7942_RS06175	Synpcc7942_1206	1.48659	0.0239479	0.0358145	SYNPCC7942_RS06175	protein_coding	DUF2281 domain-containing protein && -
SYNPCC7942_RS10125	Synpcc7942_1997	-1.53057	0.0300683	0.0440609	SYNPCC7942_RS10125	protein_coding	high light inducible protein && -
SYNPCC7942_RS11015	Synpcc7942_2167	1.0999	0.0308512	0.0450449	SYNPCC7942_RS11015	protein_coding	hypothetical protein && -
SYNPCC7942_RS11030	Synpcc7942_2170	-1.37039	0.0411111	0.0587243	SYNPCC7942_RS11030	protein_coding	transcriptional repressor && PF01475:Ferric uptake regulator family
SYNPCC7942_RS08595	Synpcc7942_1687	1.08588	0.0415499	0.0592912	cysT	protein_coding	sulfate ABC transporter permease subunit CysT && PF00528:Binding-protein-dependent transport system inner membrane component

## Sheet: Table S3
Table S3 DEGs of shock acidic stress compared with control.
gene ID(locus_tag)	gene ID(old_locus_tag)	log2FoldChange	pvalue	padj	gene_name	gene_length	gene_description
SYNPCC7942_RS12840	Synpcc7942_2529	8.38961	0	0	SYNPCC7942_RS12840	285	DUF4278 domain-containing protein && -
SYNPCC7942_RS08200	Synpcc7942_1607	-3.78606	0	0	SYNPCC7942_RS08200	1557	iron uptake porin && PF04966:Carbohydrate-selective porin, OprB family|PF00395:S-layer homology domain
SYNPCC7942_RS07490	Synpcc7942_1464	-4.91839	0	0	SYNPCC7942_RS07490	1608	iron uptake porin && PF04966:Carbohydrate-selective porin, OprB family|PF00395:S-layer homology domain
SYNPCC7942_RS07870	Synpcc7942_1542	-9.33955	0	0	SYNPCC7942_RS07870	1029	chlorophyll a/b binding light-harvesting protein && PF00421:Photosystem II protein
SYNPCC7942_RS11035	Synpcc7942_2171	4.25345	0	0	SYNPCC7942_RS11035	531	DNA starvation/stationary phase protection protein && PF00210:Ferritin-like domain
SYNPCC7942_RS10955	Synpcc7942_2156	-4.29305	0	0	glnA	1422	type I glutamate--ammonia ligase && PF00120:Glutamine synthetase, catalytic domain|PF03951:Glutamine synthetase, beta-Grasp domain
SYNPCC7942_RS05385	Synpcc7942_1050	-5.48899	0	0	SYNPCC7942_RS05385	870	phycobilisome rod-core linker polypeptide && PF00427:Phycobilisome Linker polypeptide|PF01383:CpcD/allophycocyanin linker domain
SYNPCC7942_RS05380	Synpcc7942_1049	-5.53234	0	0	SYNPCC7942_RS05380	822	phycobilisome rod-core linker polypeptide && PF01383:CpcD/allophycocyanin linker domain|PF00427:Phycobilisome Linker polypeptide
SYNPCC7942_RS04640	Synpcc7942_0900	5.99198	0	0	SYNPCC7942_RS04640	204	hypothetical protein && -
SYNPCC7942_RS00065	Synpcc7942_0013	5.77783	0	0	SYNPCC7942_RS00065	708	hypothetical protein && -
SYNPCC7942_RS07865	Synpcc7942_1541	-8.40702	0	0	fldA	513	flavodoxin FldA && PF00258:Flavodoxin
SYNPCC7942_RS11050	Synpcc7942_2174	-8.81323	0	0	SYNPCC7942_RS11050	630	Crp/Fnr family transcriptional regulator && PF13545:Crp-like helix-turn-helix domain
SYNPCC7942_RS11045	Synpcc7942_2173	-8.45023	0	0	SYNPCC7942_RS11045	561	(2Fe-2S) ferredoxin domain-containing protein && -
Novel00043	#N/A	-4.62995	0	0	-	429	PF00421:Photosystem II protein
Novel00055	#N/A	-5.03868	0	0	-	250	-
SYNPCC7942_RS07210	Synpcc7942_1409	-5.30907	0	0	SYNPCC7942_RS07210	1023	Fe(3+) ABC transporter substrate-binding protein && PF13343:Bacterial extracellular solute-binding protein
SYNPCC7942_RS02260	Synpcc7942_0442	-4.91336	1.39351e-306	2.32225e-304	SYNPCC7942_RS02260	1494	ammonium transporter && PF00909:Ammonium Transporter Family
SYNPCC7942_RS08195	Synpcc7942_1606	-3.68708	1.06673e-301	1.67892e-299	SYNPCC7942_RS08195	561	fasciclin domain-containing protein && PF02469:Fasciclin domain
SYNPCC7942_RS04315	Synpcc7942_0834	7.58851	7.41165e-292	1.10512e-289	SYNPCC7942_RS04315	660	alpha/beta hydrolase && PF07176:Alpha/beta hydrolase of unknown function (DUF1400)
SYNPCC7942_RS08880	Synpcc7942_1745	4.94633	4.47305e-280	6.33607e-278	SYNPCC7942_RS08880	546	HPP family protein && PF04982:HPP family
SYNPCC7942_RS00310	Synpcc7942_0062	4.01253	2.11396e-279	2.85183e-277	rfbF	774	glucose-1-phosphate cytidylyltransferase && PF00483:Nucleotidyl transferase
SYNPCC7942_RS10445	Synpcc7942_2059	-3.30655	1.3537e-277	1.7432e-275	SYNPCC7942_RS10445	576	cell division protein SepF && PF04472:Cell division protein SepF
SYNPCC7942_RS10780	Synpcc7942_2126	-3.9578	3.27363e-276	4.03225e-274	SYNPCC7942_RS10780	405	hypothetical protein && -
Novel00025	#N/A	5.99278	6.45841e-275	7.62361e-273	-	251	-
SYNPCC7942_RS06355	Synpcc7942_1240	-6.11564	3.55567e-270	4.02929e-268	SYNPCC7942_RS06355	1539	ferredoxin--nitrite reductase && PF03460:Nitrite/Sulfite reductase ferredoxin-like half domain|PF01077:Nitrite and sulphite reductase 4Fe-4S domain
SYNPCC7942_RS07480	Synpcc7942_1462	-3.60125	6.51651e-263	7.10049e-261	SYNPCC7942_RS07480	1071	iron-regulated protein A && PF09375:Imelysin
SYNPCC7942_RS08340	Synpcc7942_1635	-3.52644	2.5322e-257	2.65694e-255	SYNPCC7942_RS08340	1713	iron uptake porin && PF04966:Carbohydrate-selective porin, OprB family|PF00395:S-layer homology domain
SYNPCC7942_RS14165	#N/A	-3.67471	2.83375e-255	2.86715e-253	SYNPCC7942_RS14165	459	septal ring lytic transglycosylase RlpA family protein && PF03330:Lytic transglycolase
SYNPCC7942_RS11345	Synpcc7942_2234	-3.64254	9.02612e-252	8.81759e-250	SYNPCC7942_RS11345	477	NAD(P)H-quinone oxidoreductase subunit N && PF11909:NADH-quinone oxidoreductase cyanobacterial subunit N
SYNPCC7942_RS06840	Synpcc7942_1338	-2.95934	3.33231e-251	3.14681e-249	SYNPCC7942_RS06840	783	DUF3747 domain-containing protein && PF12565:Protein of unknown function (DUF3747)
Novel00044	#N/A	-3.98409	7.55362e-236	6.90303e-234	-	133	PF04966:Carbohydrate-selective porin, OprB family
SYNPCC7942_RS10280	Synpcc7942_2026	-3.70814	8.5311e-224	7.55269e-222	SYNPCC7942_RS10280	1404	undecaprenyl-phosphate glucose phosphotransferase && PF02397:Bacterial sugar transferase|PF13727:CoA-binding domain
SYNPCC7942_RS11350	Synpcc7942_2235	-4.15554	1.26488e-222	1.08588e-220	trmD	708	tRNA (guanosine(37)-N1)-methyltransferase TrmD && PF01746:tRNA (Guanine-1)-methyltransferase
SYNPCC7942_RS12450	Synpcc7942_2450	-3.35838	6.18685e-218	5.1551e-216	SYNPCC7942_RS12450	2316	AMIN domain-containing protein && PF03958:Bacterial type II/III secretion system short domain|PF11741:AMIN domain|PF00263:Bacterial type II and III secretion system protein
SYNPCC7942_RS04145	Synpcc7942_0801	2.87843	2.24578e-217	1.8178e-215	SYNPCC7942_RS04145	606	superoxide dismutase && PF02777:Iron/manganese superoxide dismutases, C-terminal domain|PF00081:Iron/manganese superoxide dismutases, alpha-hairpin domain
Novel00002	#N/A	4.76948	1.51235e-215	1.19013e-213	-	415	-
SYNPCC7942_RS01715	Synpcc7942_0337	-3.29069	7.55433e-212	5.78416e-210	SYNPCC7942_RS01715	951	F0F1 ATP synthase subunit gamma && PF00231:ATP synthase
SYNPCC7942_RS09360	Synpcc7942_1845	5.12349	1.51197e-201	1.12721e-199	SYNPCC7942_RS09360	228	hypothetical protein && -
SYNPCC7942_RS11025	Synpcc7942_2169	-6.84154	5.83998e-200	4.24222e-198	SYNPCC7942_RS11025	324	hypothetical protein && -
SYNPCC7942_RS11040	Synpcc7942_2172	-9.17234	2.17327e-197	1.53922e-195	SYNPCC7942_RS11040	261	hypothetical protein && -
SYNPCC7942_RS06405	Synpcc7942_1250	-4.14664	1.50426e-195	1.0394e-193	SYNPCC7942_RS06405	480	photosystem I reaction center subunit III && PF02507:Photosystem I reaction centre subunit III
SYNPCC7942_RS05390	Synpcc7942_1051	-4.57898	1.58142e-194	1.06671e-192	SYNPCC7942_RS05390	246	phycobilisome linker polypeptide && -
SYNPCC7942_RS11900	Synpcc7942_2342	-4.2084	5.7358e-194	3.77896e-192	SYNPCC7942_RS11900	501	photosystem I reaction center protein subunit XI && PF02605:Photosystem I reaction centre subunit XI
SYNPCC7942_RS06350	Synpcc7942_1239	-5.16104	2.65068e-191	1.70668e-189	SYNPCC7942_RS06350	1332	ABC transporter substrate-binding protein && PF13379:NMT1-like family
SYNPCC7942_RS03065	Synpcc7942_0598	-3.26994	7.95337e-185	5.00709e-183	SYNPCC7942_RS03065	1773	peptidoglycan DD-metalloendopeptidase family protein && PF01476:LysM domain|PF01551:Peptidase family M23
SYNPCC7942_RS07475	Synpcc7942_1461	-2.87996	5.81288e-183	3.57998e-181	SYNPCC7942_RS07475	1257	thiol oxidoreductase && PF06537:Di-haem oxidoreductase, putative peroxidase
SYNPCC7942_RS11415	#N/A	4.48807	6.94755e-183	4.18775e-181	SYNPCC7942_RS11415	201	hypothetical protein && -
SYNPCC7942_RS01710	Synpcc7942_0336	-2.55015	3.99434e-181	2.35749e-179	SYNPCC7942_RS01710	1518	F0F1 ATP synthase subunit alpha && PF00006:ATP synthase alpha/beta family, nucleotide-binding domain|PF02874:ATP synthase alpha/beta family, beta-barrel domain|PF00306:ATP synthase alpha/beta chain, C terminal domain
sRNA00040	#N/A	-5.94618	2.69241e-179	1.55666e-177	-	166	-
SYNPCC7942_RS08560	Synpcc7942_1680	-4.58599	3.91554e-176	2.21855e-174	SYNPCC7942_RS08560	1017	TOBE-like domain-containing protein && PF00005:ABC transporter|PF03459:TOBE domain
SYNPCC7942_RS07270	Synpcc7942_1421	3.30063	1.9237e-174	1.0686e-172	SYNPCC7942_RS07270	309	carbon dioxide-concentrating mechanism protein CcmK && PF00936:BMC domain
SYNPCC7942_RS01670	Synpcc7942_0328	-3.08062	2.54808e-171	1.38821e-169	SYNPCC7942_RS01670	2118	phycobiliprotein ApcE && PF00427:Phycobilisome Linker polypeptide|PF00502:Phycobilisome protein
SYNPCC7942_RS01500	Synpcc7942_0294	-2.50858	9.01711e-170	4.8199e-168	SYNPCC7942_RS01500	834	photosystem II manganese-stabilizing polypeptide && PF01716:Manganese-stabilising protein / photosystem II polypeptide
SYNPCC7942_RS13770	Synpcc7942_1540	-8.71877	1.37139e-165	7.19471e-164	SYNPCC7942_RS13770	711	alpha/beta fold hydrolase && PF00561:alpha/beta hydrolase fold
SYNPCC7942_RS01665	Synpcc7942_0327	-2.904	2.61017e-163	1.34448e-161	SYNPCC7942_RS01665	486	allophycocyanin alpha chain && PF00502:Phycobilisome protein
SYNPCC7942_RS02720	Synpcc7942_0535	-3.50098	1.05311e-162	5.32758e-161	psaC	246	photosystem I iron-sulfur center protein PsaC && -
SYNPCC7942_RS10390	Synpcc7942_2048	-3.5753	5.85987e-162	2.91246e-160	psaB	2205	photosystem I core protein PsaB && PF00223:Photosystem I psaA/psaB protein
SYNPCC7942_RS07605	Synpcc7942_1488	-3.46728	1.75143e-158	8.55485e-157	SYNPCC7942_RS07605	1353	ABC transporter substrate-binding protein && PF13379:NMT1-like family
SYNPCC7942_RS12490	Synpcc7942_2458	2.92428	5.62686e-158	2.70184e-156	SYNPCC7942_RS12490	2175	ComEC/Rec2 family competence protein && PF13567:Domain of unknown function (DUF4131)|PF03772:Competence protein
SYNPCC7942_RS01660	Synpcc7942_0326	-3.27467	1.51491e-155	7.15291e-154	apcB	486	allophycocyanin subunit beta && PF00502:Phycobilisome protein
SYNPCC7942_RS08605	Synpcc7942_1689	-4.76942	1.21935e-154	5.66298e-153	SYNPCC7942_RS08605	963	sulfurtransferase && PF00581:Rhodanese-like domain
SYNPCC7942_RS02565	Synpcc7942_0505	-2.45705	4.49436e-153	2.05363e-151	glpX	1038	class II fructose-bisphosphatase && PF03320:Bacterial fructose-1,6-bisphosphatase, glpX-encoded
SYNPCC7942_RS07615	Synpcc7942_1490	-2.81177	2.02612e-152	9.11113e-151	SYNPCC7942_RS07615	1992	ABC transporter substrate-binding protein && PF13379:NMT1-like family|PF00005:ABC transporter
SYNPCC7942_RS05140	Synpcc7942_1002	-3.13039	6.92268e-149	3.06437e-147	SYNPCC7942_RS05140	429	photosystem I reaction center subunit II && PF02531:PsaD
SYNPCC7942_RS07545	Synpcc7942_1476	-2.906	4.93639e-148	2.1515e-146	SYNPCC7942_RS07545	315	hypothetical protein && -
SYNPCC7942_RS10395	Synpcc7942_2049	-3.43129	6.05154e-148	2.59758e-146	psaA	2292	photosystem I core protein PsaA && PF00223:Photosystem I psaA/psaB protein
SYNPCC7942_RS08530	Synpcc7942_1674	3.30635	8.43899e-148	3.56831e-146	SYNPCC7942_RS08530	312	hypothetical protein && -
SYNPCC7942_RS01570	Synpcc7942_0308	-3.00297	1.05689e-146	4.40318e-145	SYNPCC7942_RS01570	1140	CO2 hydration protein && PF10216:CO2 hydration protein (ChpXY)
SYNPCC7942_RS08730	Synpcc7942_1716	2.55673	7.37432e-146	3.02774e-144	SYNPCC7942_RS08730	3717	EAL domain-containing protein && PF13426:PAS domain|PF08448:PAS fold|PF00990:Diguanylate cyclase, GGDEF domain|PF00563:EAL domain|PF08447:PAS fold
SYNPCC7942_RS08570	Synpcc7942_1682	-3.40517	4.47488e-145	1.81105e-143	cysT	837	sulfate ABC transporter permease subunit CysT && PF00528:Binding-protein-dependent transport system inner membrane component
Novel00053	#N/A	-3.28025	4.31487e-144	1.7217e-142	-	391	PF00223:Photosystem I psaA/psaB protein
SYNPCC7942_RS06335	Synpcc7942_1236	-4.03058	7.2878e-144	2.86755e-142	SYNPCC7942_RS06335	825	ATP-binding cassette domain-containing protein && PF00005:ABC transporter
SYNPCC7942_RS04735	Synpcc7942_0920	-3.68433	2.02686e-142	7.86586e-141	psaK	255	photosystem I reaction center subunit PsaK && -
Novel00007	#N/A	-2.94689	3.14468e-142	1.2039e-140	-	483	PF00502:Phycobilisome protein
sRNA00025	#N/A	-8.83458	9.59615e-142	3.62478e-140	-	89	-
SYNPCC7942_RS05300	Synpcc7942_1032	-3.97372	3.32517e-141	1.2395e-139	SYNPCC7942_RS05300	1467	circularly permuted type 2 ATP-grasp protein && PF14403:Circularly permuted ATP-grasp type 2
SYNPCC7942_RS01620	Synpcc7942_0318	-3.72818	5.20598e-141	1.91539e-139	SYNPCC7942_RS01620	456	hypothetical protein && -
SYNPCC7942_RS05720	Synpcc7942_1116	-2.27718	1.61564e-140	5.8681e-139	SYNPCC7942_RS05720	1209	phosphoglycerate kinase && PF00162:Phosphoglycerate kinase
SYNPCC7942_RS12460	Synpcc7942_2452	-2.83735	9.71016e-136	3.48214e-134	SYNPCC7942_RS12460	717	PilN domain-containing protein && PF05137:Fimbrial assembly protein (PilN)
SYNPCC7942_RS05880	Synpcc7942_1148	3.60284	8.25795e-135	2.92435e-133	SYNPCC7942_RS05880	1218	HD domain-containing protein && PF13185:GAF domain|PF13487:HD domain
SYNPCC7942_RS07200	Synpcc7942_1407	-2.72579	1.0767e-134	3.76581e-133	SYNPCC7942_RS07200	1632	iron ABC transporter permease && PF00528:Binding-protein-dependent transport system inner membrane component
SYNPCC7942_RS02895	Synpcc7942_0569	-3.02506	3.66739e-134	1.26704e-132	SYNPCC7942_RS02895	936	RpoD/SigA family RNA polymerase sigma factor && PF04542:Sigma-70 region 2|PF00140:Sigma-70 factor, region 1.2|PF04545:Sigma-70, region 4|PF04539:Sigma-70 region 3
SYNPCC7942_RS07300	Synpcc7942_1427	2.12795	1.74314e-133	5.94977e-132	SYNPCC7942_RS07300	336	ribulose bisphosphate carboxylase small subunit && PF00101:Ribulose bisphosphate carboxylase, small chain
SYNPCC7942_RS00465	Synpcc7942_0092	-3.18061	1.36654e-132	4.60882e-131	SYNPCC7942_RS00465	348	hypothetical protein && -
Novel00051	#N/A	-3.46815	9.32621e-132	3.10837e-130	-	1664	PF00223:Photosystem I psaA/psaB protein
SYNPCC7942_RS05320	Synpcc7942_1036	-5.58613	4.15945e-131	1.3702e-129	SYNPCC7942_RS05320	504	hypothetical protein && -
SYNPCC7942_RS13080	Synpcc7942_2574	-2.75217	1.1856e-130	3.8607e-129	SYNPCC7942_RS13080	756	metal ABC transporter ATP-binding protein && PF00005:ABC transporter
SYNPCC7942_RS07165	Synpcc7942_1400	3.38529	1.65197e-130	5.31821e-129	SYNPCC7942_RS07165	1122	endo-1%2C4-beta-xylanase && PF00331:Glycosyl hydrolase family 10
SYNPCC7942_RS07290	Synpcc7942_1425	2.49149	2.92222e-129	9.30185e-128	SYNPCC7942_RS07290	831	carbon dioxide-concentrating mechanism protein CcmK && PF00936:BMC domain
SYNPCC7942_RS08870	Synpcc7942_1743	-2.12465	3.70897e-128	1.1675e-126	SYNPCC7942_RS08870	1185	NAD(P)H-quinone oxidoreductase subunit H && PF00346:Respiratory-chain NADH dehydrogenase, 49 Kd subunit
SYNPCC7942_RS11505	Synpcc7942_2264	2.43779	5.64973e-127	1.75887e-125	SYNPCC7942_RS11505	276	response regulator transcription factor && -
SYNPCC7942_RS02030	Synpcc7942_0398	2.75717	6.35797e-127	1.95784e-125	SYNPCC7942_RS02030	459	DUF4079 domain-containing protein && PF13301:Protein of unknown function (DUF4079)
SYNPCC7942_RS04590	Synpcc7942_0891	-4.30589	1.21224e-126	3.69276e-125	SYNPCC7942_RS04590	300	DUF1830 domain-containing protein && PF08865:Domain of unknown function (DUF1830)
SYNPCC7942_RS07485	Synpcc7942_1463	-2.6922	1.33919e-125	4.03609e-124	SYNPCC7942_RS07485	1638	iron uptake porin && PF00395:S-layer homology domain|PF04966:Carbohydrate-selective porin, OprB family
SYNPCC7942_RS09055	Synpcc7942_1782	-2.21955	4.84505e-122	1.44484e-120	SYNPCC7942_RS09055	1293	threonine synthase && PF00291:Pyridoxal-phosphate dependent enzyme
SYNPCC7942_RS10300	Synpcc7942_2030	-2.7228	6.10394e-122	1.8013e-120	SYNPCC7942_RS10300	753	phycobilisome rod-core linker polypeptide && PF00427:Phycobilisome Linker polypeptide
SYNPCC7942_RS06110	Synpcc7942_1193	-3.06307	3.36714e-121	9.83413e-120	SYNPCC7942_RS06110	768	1-acyl-sn-glycerol-3-phosphate acyltransferase && PF01553:Acyltransferase
SYNPCC7942_RS09330	Synpcc7942_1839	3.5365	1.62133e-119	4.68698e-118	SYNPCC7942_RS09330	741	hypothetical protein && -
SYNPCC7942_RS14135	Synpcc7942_0347	2.39981	3.2743e-119	9.36978e-118	SYNPCC7942_RS14135	165	hypothetical protein && -
SYNPCC7942_RS07275	Synpcc7942_1422	3.50218	4.40256e-119	1.24725e-117	SYNPCC7942_RS07275	300	EutN/CcmL family microcompartment protein && PF03319:Ethanolamine utilisation protein EutN/carboxysome
SYNPCC7942_RS11120	Synpcc7942_2188	2.90316	5.82367e-118	1.63351e-116	SYNPCC7942_RS11120	1404	isochorismate synthase && PF00425:chorismate binding enzyme
SYNPCC7942_RS06340	Synpcc7942_1237	-3.53409	1.17659e-117	3.26792e-116	SYNPCC7942_RS06340	1980	ABC transporter substrate-binding protein && PF00005:ABC transporter|PF13379:NMT1-like family
SYNPCC7942_RS07035	Synpcc7942_1375	2.73869	1.93806e-116	5.33061e-115	SYNPCC7942_RS07035	522	NAD(P)H-dependent oxidoreductase && PF03358:NADPH-dependent FMN reductase
SYNPCC7942_RS01970	Synpcc7942_0386	2.5563	1.59036e-115	4.33219e-114	SYNPCC7942_RS01970	1410	YvcK family protein && PF01933:Uncharacterised protein family UPF0052
Novel00035	#N/A	3.52989	5.52648e-115	1.4911e-113	-	273	PF03319:Ethanolamine utilisation protein EutN/carboxysome
SYNPCC7942_RS13290	Synpcc7942_2609	-2.61572	3.38785e-114	9.05451e-113	SYNPCC7942_RS13290	531	alpha/beta hydrolase && PF07176:Alpha/beta hydrolase of unknown function (DUF1400)
SYNPCC7942_RS03140	Synpcc7942_0612	-2.8493	2.96935e-113	7.86184e-112	SYNPCC7942_RS03140	1161	citrate synthase && PF00285:Citrate synthase, C-terminal domain
SYNPCC7942_RS02890	Synpcc7942_0568	-2.4299	8.19397e-113	2.1494e-111	SYNPCC7942_RS02890	1317	cytosine deaminase && PF07969:Amidohydrolase family
Novel00036	#N/A	3.7402	2.68819e-112	6.98683e-111	-	308	-
Novel00026	#N/A	-3.0913	3.00332e-112	7.7349e-111	-	390	PF02531:PsaD
SYNPCC7942_RS02190	Synpcc7942_0429	-2.13387	7.33759e-112	1.87274e-110	SYNPCC7942_RS02190	540	hypothetical protein && -
SYNPCC7942_RS07610	Synpcc7942_1489	-3.10827	1.31619e-110	3.32925e-109	ntrB	837	nitrate ABC transporter permease && PF00528:Binding-protein-dependent transport system inner membrane component
SYNPCC7942_RS04075	Synpcc7942_0787	-2.93674	1.97053e-110	4.94029e-109	SYNPCC7942_RS04075	879	metallophosphoesterase && PF00149:Calcineurin-like phosphoesterase
SYNPCC7942_RS01655	Synpcc7942_0325	-3.20238	9.73428e-110	2.41905e-108	SYNPCC7942_RS01655	204	phycobilisome linker polypeptide && -
SYNPCC7942_RS01240	Synpcc7942_0243	2.9436	1.4432e-108	3.5553e-107	SYNPCC7942_RS01240	144	high light inducible protein && -
SYNPCC7942_RS10680	Synpcc7942_2107	-4.20028	1.49995e-108	3.66324e-107	SYNPCC7942_RS10680	1479	ABC transporter substrate-binding protein && PF13379:NMT1-like family
Novel00014	#N/A	-3.50866	6.24639e-108	1.51248e-106	-	300	PF12838:4Fe-4S dicluster domain
SYNPCC7942_RS08575	Synpcc7942_1683	-3.49722	8.42803e-107	2.02344e-105	SYNPCC7942_RS08575	246	hypothetical protein && -
SYNPCC7942_RS03765	Synpcc7942_0728	2.54813	5.8051e-106	1.382e-104	SYNPCC7942_RS03765	546	hypothetical protein && -
SYNPCC7942_RS07280	Synpcc7942_1423	3.23486	1.28544e-105	3.0347e-104	SYNPCC7942_RS07280	1620	carbon dioxide concentrating mechanism protein CcmM && PF00101:Ribulose bisphosphate carboxylase, small chain
SYNPCC7942_RS04015	Synpcc7942_0774	2.70905	2.89326e-105	6.77405e-104	SYNPCC7942_RS04015	888	alpha/beta hydrolase && PF12697:Alpha/beta hydrolase family
Novel00016	#N/A	2.69969	3.63004e-105	8.42944e-104	-	122	PF10431:C-terminal, D2-small domain, of ClpB protein
SYNPCC7942_RS06640	Synpcc7942_1298	2.55038	4.1268e-105	9.50505e-104	SYNPCC7942_RS06640	1731	diguanylate cyclase && PF00990:Diguanylate cyclase, GGDEF domain
SYNPCC7942_RS10750	Synpcc7942_2120	2.70589	1.06396e-104	2.4308e-103	SYNPCC7942_RS10750	417	ribonuclease III && PF00636:Ribonuclease III domain
SYNPCC7942_RS10755	Synpcc7942_2121	2.26605	1.13934e-104	2.5822e-103	SYNPCC7942_RS10755	393	STAS domain-containing protein && PF01740:STAS domain
SYNPCC7942_RS00795	Synpcc7942_0157	-2.85129	1.24222e-104	2.79303e-103	SYNPCC7942_RS00795	519	hypothetical protein && -
Novel00061	#N/A	8.14247	5.79259e-104	1.29216e-102	-	417	PF14105:Domain of unknown function (DUF4278)
Novel00052	#N/A	-2.86297	8.62564e-104	1.9091e-102	-	842	PF00223:Photosystem I psaA/psaB protein
SYNPCC7942_RS13075	Synpcc7942_2573	-2.62507	3.37229e-103	7.40596e-102	SYNPCC7942_RS13075	831	metal ABC transporter permease && PF00950:ABC 3 transport family
SYNPCC7942_RS10340	Synpcc7942_2038	2.5484	4.12328e-103	8.98558e-102	SYNPCC7942_RS10340	693	helix-turn-helix transcriptional regulator && PF01381:Helix-turn-helix|PF07883:Cupin domain
SYNPCC7942_RS10120	Synpcc7942_1996	2.81532	1.16117e-102	2.51114e-101	SYNPCC7942_RS10120	351	hypothetical protein && -
SYNPCC7942_RS10555	Synpcc7942_2082	2.34934	5.91952e-102	1.27045e-100	SYNPCC7942_RS10555	1989	elongation factor G && PF00679:Elongation factor G C-terminus|PF14492:Elongation Factor G, domain II|PF03764:Elongation factor G, domain IV|PF00009:Elongation factor Tu GTP binding domain
sRNA00028	#N/A	-5.64925	1.00742e-101	2.14587e-100	-	127	-
SYNPCC7942_RS04725	Synpcc7942_0918	-2.10557	2.23838e-101	4.73233e-100	SYNPCC7942_RS04725	1950	AMP-binding protein && PF00501:AMP-binding enzyme
SYNPCC7942_RS09995	#N/A	2.81905	5.32736e-101	1.11796e-99	SYNPCC7942_RS09995	1187	amidohydrolase && PF07687:Peptidase dimerisation domain|PF01546:Peptidase family M20/M25/M40
sRNA00038	#N/A	-3.46231	9.60398e-100	2.00059e-98	-	71	-
SYNPCC7942_RS07620	Synpcc7942_1491	-2.51912	2.03926e-98	4.21695e-97	SYNPCC7942_RS07620	837	ATP-binding cassette domain-containing protein && PF00005:ABC transporter
SYNPCC7942_RS12675	Synpcc7942_2498	-2.44252	3.17462e-98	6.51718e-97	SYNPCC7942_RS12675	1245	flotillin && PF01145:SPFH domain / Band 7 family
SYNPCC7942_RS09610	Synpcc7942_1895	-2.33507	1.06605e-96	2.17275e-95	SYNPCC7942_RS09610	813	2OG-Fe(II) oxygenase && PF13640:2OG-Fe(II) oxygenase superfamily
SYNPCC7942_RS02685	Synpcc7942_0528	-2.27016	2.48603e-96	5.03065e-95	SYNPCC7942_RS02685	990	lipopolysaccharide biosynthesis proteins LPS && PF01501:Glycosyl transferase family 8
SYNPCC7942_RS05740	Synpcc7942_1120	4.37961	5.02677e-96	1.00999e-94	SYNPCC7942_RS05740	177	high light inducible protein && -
SYNPCC7942_RS12940	Synpcc7942_2547	2.69336	5.77253e-96	1.15166e-94	SYNPCC7942_RS12940	321	hypothetical protein && -
SYNPCC7942_RS09130	Synpcc7942_1797	-3.12208	6.65814e-96	1.31906e-94	SYNPCC7942_RS09130	504	hypothetical protein && -
SYNPCC7942_RS08835	Synpcc7942_1736	-2.3521	6.59048e-95	1.29659e-93	sufC	786	Fe-S cluster assembly ATPase SufC && PF00005:ABC transporter
SYNPCC7942_RS12290	Synpcc7942_2419	-5.24102	8.33795e-95	1.62906e-93	SYNPCC7942_RS12290	525	hypothetical protein && -
SYNPCC7942_RS11460	Synpcc7942_2254	2.78997	1.3684e-94	2.65525e-93	SYNPCC7942_RS11460	1359	DUF3370 family protein && PF11850:Protein of unknown function (DUF3370)
SYNPCC7942_RS03100	Synpcc7942_0604	-2.12743	1.08515e-93	2.09131e-92	SYNPCC7942_RS03100	684	ribulose-phosphate 3-epimerase && PF00834:Ribulose-phosphate 3 epimerase family
SYNPCC7942_RS12440	Synpcc7942_2448	1.96557	6.68582e-93	1.27979e-91	hflX	1608	GTPase HflX && PF16360:GTP-binding GTPase Middle Region|PF01926:50S ribosome-binding GTPase|PF13167:GTP-binding GTPase N-terminal
Novel00054	#N/A	-3.15942	1.02387e-92	1.94673e-91	-	354	PF00223:Photosystem I psaA/psaB protein
SYNPCC7942_RS01035	Synpcc7942_0204	2.23625	9.98009e-92	1.88491e-90	SYNPCC7942_RS01035	465	DUF3122 domain-containing protein && PF11320:Protein of unknown function (DUF3122)
SYNPCC7942_RS10025	Synpcc7942_1977	-2.51039	2.54085e-91	4.76705e-90	SYNPCC7942_RS10025	1998	NAD(P)H-quinone oxidoreductase subunit 5 && PF00361:Proton-conducting membrane transporter|PF01010:NADH-dehyrogenase subunit F, TMs, (complex I) C-terminus|PF00662:NADH-Ubiquinone oxidoreductase (complex I), chain 5 N-terminus
SYNPCC7942_RS05765	Synpcc7942_1126	2.43428	1.83778e-90	3.42528e-89	SYNPCC7942_RS05765	834	ABC transporter permease && PF01061:ABC-2 type transporter
SYNPCC7942_RS06345	Synpcc7942_1238	-4.95237	3.20419e-90	5.93299e-89	ntrB	840	nitrate ABC transporter permease && PF00528:Binding-protein-dependent transport system inner membrane component
SYNPCC7942_RS03465	Synpcc7942_0677	2.0924	5.58739e-89	1.02786e-87	SYNPCC7942_RS03465	381	helix-turn-helix transcriptional regulator && PF03551:Transcriptional regulator PadR-like family
Novel00034	#N/A	3.03755	1.65806e-88	3.03051e-87	-	275	PF00936:BMC domain
SYNPCC7942_RS07285	Synpcc7942_1424	3.07043	3.53368e-88	6.41725e-87	SYNPCC7942_RS07285	486	hypothetical protein && -
SYNPCC7942_RS07240	Synpcc7942_1415	-1.95512	5.06962e-88	9.14791e-87	SYNPCC7942_RS07240	1566	NAD(P)H-quinone oxidoreductase subunit N && PF00361:Proton-conducting membrane transporter
SYNPCC7942_RS13695	#N/A	2.53126	6.69659e-88	1.20072e-86	SYNPCC7942_RS13695	219	helix-turn-helix transcriptional regulator && -
sRNA00026	#N/A	-8.26931	1.02658e-87	1.82912e-86	-	177	-
SYNPCC7942_RS10785	Synpcc7942_2127	3.04792	2.94298e-87	5.21091e-86	SYNPCC7942_RS10785	180	phycobilisome degradation protein NblA && -
SYNPCC7942_RS03280	Synpcc7942_0639	-2.00787	6.47694e-87	1.1397e-85	eno	1293	phosphopyruvate hydratase && PF00113:Enolase, C-terminal TIM barrel domain|PF03952:Enolase, N-terminal domain
SYNPCC7942_RS04350	Synpcc7942_0841	-3.34309	1.73134e-86	3.0277e-85	SYNPCC7942_RS04350	1341	MSMEG_0569 family flavin-dependent oxidoreductase && PF13738:Pyridine nucleotide-disulphide oxidoreductase
SYNPCC7942_RS11335	Synpcc7942_2232	2.15182	3.77773e-86	6.56584e-85	SYNPCC7942_RS11335	642	50S ribosomal protein L3 && PF00297:Ribosomal protein L3
SYNPCC7942_RS03265	Synpcc7942_0636	1.95162	7.36265e-86	1.27185e-84	secE	246	preprotein translocase subunit SecE && -
SYNPCC7942_RS02515	Synpcc7942_0494	2.35226	1.86099e-85	3.19526e-84	SYNPCC7942_RS02515	354	RES family NAD+ phosphorylase && PF08808:RES domain
SYNPCC7942_RS03260	Synpcc7942_0635	1.91872	2.9999e-85	5.11971e-84	nusG	618	transcription termination/antitermination protein NusG && PF02357:Transcription termination factor nusG
SYNPCC7942_RS07195	Synpcc7942_1406	-2.41557	1.60387e-84	2.72082e-83	SYNPCC7942_RS07195	1107	ABC transporter ATP-binding protein && PF00005:ABC transporter|PF08402:TOBE domain
SYNPCC7942_RS11915	Synpcc7942_2345	2.60814	1.87148e-84	3.1559e-83	SYNPCC7942_RS11915	339	30S ribosomal protein PSRP-3 && PF04839:Plastid and cyanobacterial ribosomal protein (PSRP-3 / Ycf65)
SYNPCC7942_RS03645	Synpcc7942_0711	-1.95562	6.52514e-84	1.09383e-82	carB	3294	carbamoyl-phosphate synthase large subunit && PF02142:MGS-like domain|PF02786:Carbamoyl-phosphate synthase L chain, ATP binding domain|PF02787:Carbamoyl-phosphate synthetase large chain, oligomerisation domain
SYNPCC7942_RS12680	Synpcc7942_2499	-2.52002	1.17934e-83	1.96533e-82	SYNPCC7942_RS12680	1341	flotillin family protein && PF01145:SPFH domain / Band 7 family
SYNPCC7942_RS07000	Synpcc7942_1368	-2.51363	1.28405e-81	2.12732e-80	SYNPCC7942_RS07000	336	SH3 domain-containing protein && -
SYNPCC7942_RS07045	Synpcc7942_1377	1.82067	4.39392e-81	7.2372e-80	SYNPCC7942_RS07045	2295	bifunctional (p)ppGpp synthetase/guanosine-3'%2C5'-bis(diphosphate) 3'-pyrophosphohydrolase && PF13291:ACT domain|PF02824:TGS domain|PF13328:HD domain|PF04607:Region found in RelA / SpoT proteins
SYNPCC7942_RS00800	Synpcc7942_0158	1.82412	2.0862e-80	3.4163e-79	moeB	1176	molybdopterin-synthase adenylyltransferase MoeB && PF00899:ThiF family|PF00581:Rhodanese-like domain
SYNPCC7942_RS12455	Synpcc7942_2451	-2.0146	4.02128e-80	6.54729e-79	SYNPCC7942_RS12455	795	hypothetical protein && -
SYNPCC7942_RS06400	Synpcc7942_1249	-4.49953	5.6743e-80	9.18588e-79	psaJ	135	photosystem I reaction center subunit IX && -
SYNPCC7942_RS00700	Synpcc7942_0138	-2.39575	9.75665e-79	1.57049e-77	SYNPCC7942_RS00700	603	M23 family metallopeptidase && PF01551:Peptidase family M23
sRNA00037	#N/A	-3.42208	1.17359e-78	1.87841e-77	-	52	-
Novel00006	#N/A	-3.09123	1.48133e-78	2.35765e-77	-	322	PF00502:Phycobilisome protein
SYNPCC7942_RS08975	Synpcc7942_1766	-2.48673	7.04015e-78	1.11423e-76	cydB	1032	cytochrome d ubiquinol oxidase subunit II && PF02322:Cytochrome bd terminal oxidase subunit II
SYNPCC7942_RS01000	Synpcc7942_0197	2.80765	9.98563e-78	1.57163e-76	fbt	1362	folate/biopterin family MFS transporter && PF03092:BT1 family
sRNA00046	#N/A	-2.71074	1.11102e-77	1.73896e-76	-	122	-
SYNPCC7942_RS12865	Synpcc7942_2534	2.08788	2.00028e-77	3.11362e-76	SYNPCC7942_RS12865	1317	sensor domain-containing diguanylate cyclase && PF00990:Diguanylate cyclase, GGDEF domain|PF01590:GAF domain
SYNPCC7942_RS08845	Synpcc7942_1738	-1.95266	2.28793e-77	3.54192e-76	SYNPCC7942_RS08845	1260	SufS family cysteine desulfurase && PF00266:Aminotransferase class-V
SYNPCC7942_RS00105	Synpcc7942_0020	-3.50504	5.06021e-77	7.79107e-76	SYNPCC7942_RS00105	603	hypothetical protein && -
SYNPCC7942_RS08565	Synpcc7942_1681	-3.63867	6.70751e-77	1.02716e-75	SYNPCC7942_RS08565	1053	sulfate ABC transporter substrate-binding protein && PF13531:Bacterial extracellular solute-binding protein
SYNPCC7942_RS02930	Synpcc7942_0575	-2.09028	2.66185e-76	4.05432e-75	SYNPCC7942_RS02930	564	hypothetical protein && -
SYNPCC7942_RS00220	Synpcc7942_0044	-2.40097	4.97144e-76	7.53159e-75	SYNPCC7942_RS00220	1983	FAD-dependent oxidoreductase && PF12831:FAD dependent oxidoreductase
SYNPCC7942_RS09050	Synpcc7942_1781	-2.9661	6.23278e-76	9.39227e-75	SYNPCC7942_RS09050	276	MoaD/ThiS family protein && -
SYNPCC7942_RS08855	Synpcc7942_1740	-2.81003	7.00352e-76	1.04979e-74	murB	906	UDP-N-acetylmuramate dehydrogenase && PF02873:UDP-N-acetylenolpyruvoylglucosamine reductase, C-terminal domain|PF01565:FAD binding domain
SYNPCC7942_RS07225	Synpcc7942_1412	1.98885	7.4934e-76	1.1173e-74	SYNPCC7942_RS07225	450	YbjN domain-containing protein && PF10722:Putative bacterial sensory transduction regulator
SYNPCC7942_RS07435	Synpcc7942_1453	-1.84652	7.77298e-76	1.15292e-74	SYNPCC7942_RS07435	735	response regulator transcription factor && PF00486:Transcriptional regulatory protein, C terminal|PF00072:Response regulator receiver domain
SYNPCC7942_RS06535	Synpcc7942_1276	3.80594	1.03723e-75	1.53045e-74	SYNPCC7942_RS06535	783	transporter substrate-binding domain-containing protein && PF00497:Bacterial extracellular solute-binding proteins, family 3
Novel00039	#N/A	2.04365	1.68393e-75	2.47179e-74	-	321	PF00101:Ribulose bisphosphate carboxylase, small chain
SYNPCC7942_RS01845	Synpcc7942_0362	-2.23943	1.7033e-75	2.48734e-74	SYNPCC7942_RS01845	600	DUF3177 family protein && PF11375:Protein of unknown function (DUF3177)
SYNPCC7942_RS01565	Synpcc7942_0307	-2.33689	2.42076e-75	3.51694e-74	SYNPCC7942_RS01565	1227	cation:proton antiporter && PF00999:Sodium/hydrogen exchanger family
SYNPCC7942_RS02060	Synpcc7942_0404	2.09158	2.56034e-75	3.70074e-74	prfB	1123	- && PF00472:RF-1 domain|PF03462:PCRF domain
SYNPCC7942_RS03960	Synpcc7942_0764	2.5573	6.09688e-75	8.76775e-74	SYNPCC7942_RS03960	240	helix-turn-helix transcriptional regulator && -
SYNPCC7942_RS11905	Synpcc7942_2343	-3.54931	9.07737e-75	1.2988e-73	SYNPCC7942_RS11905	117	photosystem I reaction center subunit VIII && -
SYNPCC7942_RS07405	Synpcc7942_1447	2.37789	1.71571e-74	2.44251e-73	SYNPCC7942_RS07405	819	carbonic anhydrase && PF00484:Carbonic anhydrase
SYNPCC7942_RS05570	Synpcc7942_1085	-2.12812	1.86523e-74	2.6421e-73	glgB	2325	1%2C4-alpha-glucan branching protein GlgB && PF00128:Alpha amylase, catalytic domain|PF02922:Carbohydrate-binding module 48 (Isoamylase N-terminal domain)|PF02806:Alpha amylase, C-terminal all-beta domain
SYNPCC7942_RS02165	Synpcc7942_0424	-2.57923	8.07214e-74	1.13773e-72	psbA	1083	photosystem II q(b) protein && PF00124:Photosynthetic reaction centre protein
Novel00038	#N/A	2.01653	9.0548e-74	1.26991e-72	-	1305	PF00016:Ribulose bisphosphate carboxylase large chain, catalytic domain|PF02788:Ribulose bisphosphate carboxylase large chain, N-terminal domain
SYNPCC7942_RS06770	Synpcc7942_1324	1.71513	1.14502e-73	1.59795e-72	SYNPCC7942_RS06770	2760	DEAD/DEAH box helicase && PF00270:DEAD/DEAH box helicase|PF08148:DSHCT (NUC185) domain
SYNPCC7942_RS09020	Synpcc7942_1775	2.66675	2.00309e-73	2.78175e-72	SYNPCC7942_RS09020	966	PhoH family protein && PF02562:PhoH-like protein
sRNA00021	#N/A	3.28573	2.51574e-73	3.47664e-72	-	106	-
SYNPCC7942_RS07295	Synpcc7942_1426	2.05507	2.70616e-73	3.72163e-72	SYNPCC7942_RS07295	1419	form I ribulose bisphosphate carboxylase large subunit && PF00016:Ribulose bisphosphate carboxylase large chain, catalytic domain|PF02788:Ribulose bisphosphate carboxylase large chain, N-terminal domain
SYNPCC7942_RS01695	Synpcc7942_0333	-1.82563	1.17114e-72	1.60282e-71	SYNPCC7942_RS01695	477	F0F1 ATP synthase subunit B' && PF00430:ATP synthase B/B' CF(0)
SYNPCC7942_RS09015	Synpcc7942_1774	2.10438	4.70535e-72	6.40877e-71	SYNPCC7942_RS09015	174	30S ribosomal protein S21 && -
SYNPCC7942_RS13505	Synpcc7942_B2634	2.30285	3.42359e-71	4.64068e-70	SYNPCC7942_RS13505	1380	DUF1254 domain-containing protein && PF06742:Protein of unknown function (DUF1214)|PF06863:Protein of unknown function (DUF1254)
SYNPCC7942_RS13820	Synpcc7942_2241	-2.23446	4.46342e-71	6.02137e-70	SYNPCC7942_RS13820	873	DUF4349 domain-containing protein && PF14257:Domain of unknown function (DUF4349)
SYNPCC7942_RS11420	Synpcc7942_2248	-2.0652	7.32449e-71	9.83425e-70	SYNPCC7942_RS11420	276	HU family DNA-binding protein && -
SYNPCC7942_RS01705	Synpcc7942_0335	-2.05209	6.22516e-70	8.31881e-69	SYNPCC7942_RS01705	543	F0F1 ATP synthase subunit delta && PF00213:ATP synthase delta (OSCP) subunit
SYNPCC7942_RS07470	Synpcc7942_1460	1.69745	2.67773e-69	3.56151e-68	SYNPCC7942_RS07470	258	Ycf34 family protein && -
SYNPCC7942_RS08580	Synpcc7942_1684	-1.85282	8.88437e-69	1.17614e-67	SYNPCC7942_RS08580	621	Crp/Fnr family transcriptional regulator && PF13545:Crp-like helix-turn-helix domain
SYNPCC7942_RS06130	Synpcc7942_1197	-2.06719	1.96652e-68	2.59124e-67	trpC	888	indole-3-glycerol phosphate synthase TrpC && PF00218:Indole-3-glycerol phosphate synthase
SYNPCC7942_RS12445	Synpcc7942_2449	-2.37748	4.73729e-68	6.2133e-67	SYNPCC7942_RS12445	636	peroxiredoxin && PF10417:C-terminal domain of 1-Cys peroxiredoxin|PF00578:AhpC/TSA family
SYNPCC7942_RS04775	Synpcc7942_0928	-1.68972	9.29213e-68	1.21312e-66	SYNPCC7942_RS04775	1818	BamA/TamA family outer membrane protein && PF08479:POTRA domain, ShlB-type|PF01103:Surface antigen
SYNPCC7942_RS01835	Synpcc7942_0360	2.0058	2.72555e-67	3.54196e-66	SYNPCC7942_RS01835	1197	FIST C-terminal domain-containing protein && PF10442:FIST C domain|PF08495:FIST N domain
SYNPCC7942_RS11770	Synpcc7942_2315	-1.48592	1.77428e-66	2.29522e-65	atpD	1455	F0F1 ATP synthase subunit beta && PF02874:ATP synthase alpha/beta family, beta-barrel domain|PF00006:ATP synthase alpha/beta family, nucleotide-binding domain
SYNPCC7942_RS13665	Synpcc7942_0176	1.85709	3.22809e-66	4.1569e-65	SYNPCC7942_RS13665	345	hypothetical protein && -
SYNPCC7942_RS12895	Synpcc7942_2540	2.39794	3.66687e-66	4.70057e-65	SYNPCC7942_RS12895	462	cupredoxin domain-containing protein && PF13473:Cupredoxin-like domain
Novel00022	#N/A	1.71819	7.21135e-66	9.20259e-65	-	336	PF16075:Domain of unknown function (DUF4815)
Novel00032	#N/A	1.68659	8.8014e-66	1.11813e-64	-	443	PF06463:Molybdenum Cofactor Synthesis C
SYNPCC7942_RS05885	Synpcc7942_1149	-2.36069	1.13067e-65	1.42999e-64	SYNPCC7942_RS05885	975	SDR family oxidoreductase && PF16363:GDP-mannose 4,6 dehydratase
SYNPCC7942_RS00305	Synpcc7942_0061	2.21064	1.88514e-65	2.37361e-64	rfbG	1107	CDP-glucose 4%2C6-dehydratase && PF16363:GDP-mannose 4,6 dehydratase
SYNPCC7942_RS06750	Synpcc7942_1320	1.94998	8.11419e-65	1.01715e-63	SYNPCC7942_RS06750	957	CHAD domain-containing protein && PF05235:CHAD domain
SYNPCC7942_RS00290	Synpcc7942_0058	1.95064	8.76589e-65	1.094e-63	rfbC	546	dTDP-4-dehydrorhamnose 3%2C5-epimerase && PF00908:dTDP-4-dehydrorhamnose 3,5-epimerase
SYNPCC7942_RS05090	Synpcc7942_0991	2.30489	9.04178e-65	1.12348e-63	pxcA	1266	proton extrusion protein PcxA && PF03040:CemA family
SYNPCC7942_RS00125	Synpcc7942_0024	2.7553	1.57184e-64	1.94455e-63	SYNPCC7942_RS00125	1191	DUF4336 domain-containing protein && PF14234:Domain of unknown function (DUF4336)
SYNPCC7942_RS09585	Synpcc7942_1890	2.04787	1.65937e-64	2.04391e-63	SYNPCC7942_RS09585	507	hypothetical protein && -
SYNPCC7942_RS12625	Synpcc7942_2488	-2.00853	2.30862e-64	2.83131e-63	SYNPCC7942_RS12625	609	hypothetical protein && -
SYNPCC7942_RS02170	Synpcc7942_0425	-1.95929	2.33559e-64	2.85204e-63	SYNPCC7942_RS02170	378	DUF760 domain-containing protein && PF05542:Protein of unknown function (DUF760)
SYNPCC7942_RS10160	Synpcc7942_2003	-2.85045	7.92261e-64	9.63294e-63	SYNPCC7942_RS10160	714	CHRD domain-containing protein && PF07452:CHRD domain
SYNPCC7942_RS04955	Synpcc7942_0964	-1.62699	9.62479e-64	1.16526e-62	SYNPCC7942_RS04955	519	hypothetical protein && -
SYNPCC7942_RS10965	Synpcc7942_2158	-2.23918	1.14736e-63	1.38318e-62	apcB	510	allophycocyanin subunit beta && PF00502:Phycobilisome protein
SYNPCC7942_RS14155	#N/A	4.50037	2.66928e-63	3.20427e-62	SYNPCC7942_RS14155	210	hypothetical protein && -
SYNPCC7942_RS00295	Synpcc7942_0059	2.42393	4.53415e-63	5.41994e-62	SYNPCC7942_RS00295	246	hypothetical protein && -
SYNPCC7942_RS06760	Synpcc7942_1322	-2.86706	4.567e-63	5.43626e-62	SYNPCC7942_RS06760	228	photosystem I reaction center subunit IV && -
SYNPCC7942_RS03095	Synpcc7942_0603	-1.64942	5.81261e-63	6.89001e-62	SYNPCC7942_RS03095	1293	glucose-1-phosphate adenylyltransferase && PF00483:Nucleotidyl transferase
SYNPCC7942_RS10975	Synpcc7942_2160	-1.88006	7.3399e-63	8.66414e-62	SYNPCC7942_RS10975	1155	alanine--glyoxylate aminotransferase family protein && PF00266:Aminotransferase class-V
SYNPCC7942_RS06795	Synpcc7942_1329	-1.64467	7.92203e-63	9.3125e-62	SYNPCC7942_RS06795	627	TPM domain-containing protein && PF04536:TPM domain
SYNPCC7942_RS07360	Synpcc7942_1439	2.33112	2.29481e-62	2.68644e-61	SYNPCC7942_RS07360	1602	NAD(P)H-quinone oxidoreductase subunit 4 && PF00361:Proton-conducting membrane transporter
SYNPCC7942_RS03990	Synpcc7942_0769	-2.34003	2.88248e-62	3.36052e-61	SYNPCC7942_RS03990	903	hypothetical protein && -
SYNPCC7942_RS00790	Synpcc7942_0156	-2.08674	3.84189e-62	4.46068e-61	SYNPCC7942_RS00790	1632	alpha-D-glucose phosphate-specific phosphoglucomutase && PF02879:Phosphoglucomutase/phosphomannomutase, alpha/beta/alpha domain II|PF02878:Phosphoglucomutase/phosphomannomutase, alpha/beta/alpha domain I|PF00408:Phosphoglucomutase/phosphomannomutase, C-terminal domain|PF02880:Phosphoglucomutase/phosphomannomutase, alpha/beta/alpha domain III
SYNPCC7942_RS03655	Synpcc7942_0713	-1.53362	6.3131e-62	7.30001e-61	ispG	1224	(E)-4-hydroxy-3-methylbut-2-enyl-diphosphate synthase && PF04551:GcpE protein
SYNPCC7942_RS05345	Synpcc7942_1042	-2.67237	7.2528e-62	8.35252e-61	SYNPCC7942_RS05345	336	hypothetical protein && -
SYNPCC7942_RS04970	Synpcc7942_0967	-1.78422	1.30319e-61	1.49471e-60	hemC	963	hydroxymethylbilane synthase && PF03900:Porphobilinogen deaminase, C-terminal domain|PF01379:Porphobilinogen deaminase, dipyromethane cofactor binding domain
SYNPCC7942_RS09370	Synpcc7942_1847	1.67738	2.20117e-61	2.51448e-60	dapA	900	4-hydroxy-tetrahydrodipicolinate synthase && PF00701:Dihydrodipicolinate synthetase family
sRNA00030	#N/A	1.87347	5.81248e-61	6.61315e-60	-	228	-
SYNPCC7942_RS01840	Synpcc7942_0361	-1.52207	9.9266e-61	1.12488e-59	SYNPCC7942_RS01840	228	Calvin cycle protein CP12 && -
SYNPCC7942_RS00745	Synpcc7942_0147	1.8912	4.64482e-60	5.24254e-59	SYNPCC7942_RS00745	333	hypothetical protein && -
SYNPCC7942_RS07030	Synpcc7942_1374	1.76254	5.9389e-60	6.67655e-59	SYNPCC7942_RS07030	1632	RluA family pseudouridine synthase && PF00849:RNA pseudouridylate synthase
SYNPCC7942_RS03995	Synpcc7942_0770	-2.08887	7.89625e-60	8.84193e-59	SYNPCC7942_RS03995	1515	5'-nucleotidase C-terminal domain-containing protein && PF00149:Calcineurin-like phosphoesterase|PF02872:5'-nucleotidase, C-terminal domain
SYNPCC7942_RS10405	Synpcc7942_2051	1.90619	1.13783e-59	1.26909e-58	SYNPCC7942_RS10405	1443	TM0106 family RecB-like putative nuclease && PF13482:RNase_H superfamily
SYNPCC7942_RS06590	Synpcc7942_1287	-1.9552	1.40522e-59	1.56117e-58	SYNPCC7942_RS06590	1833	VCBS domain-containing protein && -
SYNPCC7942_RS08000	Synpcc7942_1566	-2.04186	1.59018e-59	1.75976e-58	ppk1	2160	polyphosphate kinase 1 && PF13090:Polyphosphate kinase C-terminal domain|PF13089:Polyphosphate kinase N-terminal domain|PF02503:Polyphosphate kinase middle domain
SYNPCC7942_RS05370	Synpcc7942_1047	-5.5964	1.8264e-59	2.0133e-58	SYNPCC7942_RS05370	522	phycocyanin subunit beta && PF00502:Phycobilisome protein
Novel00037	#N/A	2.89004	2.28243e-59	2.50625e-58	-	220	PF00101:Ribulose bisphosphate carboxylase, small chain
SYNPCC7942_RS09765	Synpcc7942_1924	-2.17021	1.11002e-58	1.21416e-57	SYNPCC7942_RS09765	528	late competence development ComFB family protein && PF10719:Late competence development protein ComFB
SYNPCC7942_RS00995	Synpcc7942_0196	2.27786	1.57767e-58	1.71905e-57	SYNPCC7942_RS00995	1482	carotenoid oxygenase family protein && PF03055:Retinal pigment epithelial membrane protein
SYNPCC7942_RS08335	Synpcc7942_1634	-2.38807	2.63347e-58	2.8569e-57	SYNPCC7942_RS08335	540	hypothetical protein && -
SYNPCC7942_RS10970	Synpcc7942_2159	-3.02977	2.64211e-58	2.8569e-57	SYNPCC7942_RS10970	933	alpha/beta hydrolase && PF12697:Alpha/beta hydrolase family
SYNPCC7942_RS02700	Synpcc7942_0531	-1.87733	4.63686e-58	4.99477e-57	SYNPCC7942_RS02700	864	tetratricopeptide repeat protein && PF13432:Tetratricopeptide repeat
SYNPCC7942_RS09560	Synpcc7942_1885	-2.54505	5.45697e-58	5.85591e-57	SYNPCC7942_RS09560	768	HAD-IA family hydrolase && PF13419:Haloacid dehalogenase-like hydrolase
SYNPCC7942_RS10615	Synpcc7942_2094	-1.53609	8.38181e-58	8.96063e-57	SYNPCC7942_RS10615	402	fasciclin domain-containing protein && PF02469:Fasciclin domain
SYNPCC7942_RS13335	Synpcc7942_B2615	1.88394	8.92773e-58	9.50837e-57	SYNPCC7942_RS13335	330	nucleotidyltransferase domain-containing protein && PF01909:Nucleotidyltransferase domain
SYNPCC7942_RS08525	Synpcc7942_1673	2.91287	9.32472e-58	9.89398e-57	SYNPCC7942_RS08525	666	cofactor assembly of complex C subunit B && PF11152:Cofactor assembly of complex C subunit B, CCB2/CCB4
SYNPCC7942_RS11695	Synpcc7942_2301	1.70696	1.43015e-57	1.5118e-56	SYNPCC7942_RS11695	273	hypothetical protein && -
SYNPCC7942_RS02610	Synpcc7942_0514	-1.92184	1.73786e-57	1.83024e-56	SYNPCC7942_RS02610	423	hypothetical protein && PF03968:OstA-like protein
SYNPCC7942_RS14125	#N/A	3.26513	2.93393e-57	3.07845e-56	SYNPCC7942_RS14125	228	hypothetical protein && -
SYNPCC7942_RS10325	Synpcc7942_2035	-2.5448	4.94285e-57	5.1672e-56	SYNPCC7942_RS10325	1038	aromatic ring-hydroxylating dioxygenase subunit alpha && PF00355:Rieske [2Fe-2S] domain
SYNPCC7942_RS10215	Synpcc7942_2014	-2.18939	9.47863e-57	9.87241e-56	SYNPCC7942_RS10215	555	TolB family protein && PF07676:WD40-like Beta Propeller Repeat
SYNPCC7942_RS11775	Synpcc7942_2316	-1.5626	1.10126e-56	1.14281e-55	SYNPCC7942_RS11775	414	F0F1 ATP synthase subunit epsilon && PF02823:ATP synthase, Delta/Epsilon chain, beta-sandwich domain|PF00401:ATP synthase, Delta/Epsilon chain, long alpha-helix domain
SYNPCC7942_RS06715	Synpcc7942_1313	-1.71962	1.17903e-56	1.21904e-55	aspS	1800	aspartate--tRNA ligase && PF01336:OB-fold nucleic acid binding domain|PF02938:GAD domain|PF00152:tRNA synthetases class II (D, K and N)
SYNPCC7942_RS04950	Synpcc7942_0963	2.56052	2.65359e-56	2.73368e-55	SYNPCC7942_RS04950	381	MGMT family protein && PF01035:6-O-methylguanine DNA methyltransferase, DNA binding domain
SYNPCC7942_RS00825	Synpcc7942_0163	-2.04597	4.32176e-55	4.43607e-54	SYNPCC7942_RS00825	750	class I SAM-dependent methyltransferase && PF13649:Methyltransferase domain
SYNPCC7942_RS02830	Synpcc7942_0556	2.11503	5.83962e-55	5.97243e-54	SYNPCC7942_RS02830	714	response regulator transcription factor && PF00486:Transcriptional regulatory protein, C terminal|PF00072:Response regulator receiver domain
SYNPCC7942_RS00385	Synpcc7942_0078	-2.39139	9.19274e-55	9.368e-54	SYNPCC7942_RS00385	450	YjbQ family protein && PF01894:Uncharacterised protein family UPF0047
SYNPCC7942_RS05065	Synpcc7942_0986	-2.32468	1.07484e-54	1.0914e-53	SYNPCC7942_RS05065	1152	glycosyltransferase family 4 protein && PF13439:Glycosyltransferase Family 4|PF00534:Glycosyl transferases group 1
SYNPCC7942_RS02270	Synpcc7942_0444	-1.58573	2.49371e-54	2.5231e-53	SYNPCC7942_RS02270	684	TrbI/VirB10 family protein && -
sRNA00010	#N/A	1.79098	3.15188e-54	3.17768e-53	-	107	-
SYNPCC7942_RS06255	Synpcc7942_1221	-1.71979	5.03021e-54	5.0534e-53	SYNPCC7942_RS06255	378	response regulator && PF00072:Response regulator receiver domain
SYNPCC7942_RS10430	#N/A	2.31766	1.22067e-53	1.22196e-52	SYNPCC7942_RS10430	240	DUF2949 domain-containing protein && -
SYNPCC7942_RS10605	Synpcc7942_2092	-1.76232	1.56833e-53	1.56446e-52	ndhD3	1542	proton-translocating NADH-quinone oxidoreductase subunit NdhD3 && PF00361:Proton-conducting membrane transporter
SYNPCC7942_RS11815	Synpcc7942_2324	1.63371	5.4642e-53	5.43161e-52	gshB	972	glutathione synthase && PF02955:Prokaryotic glutathione synthetase, ATP-grasp domain|PF02951:Prokaryotic glutathione synthetase, N-terminal domain
SYNPCC7942_RS13465	Synpcc7942_B2631	1.90517	6.89176e-53	6.8267e-52	SYNPCC7942_RS13465	279	BrnT family toxin && -
SYNPCC7942_RS08715	Synpcc7942_1713	-2.66186	2.28856e-52	2.25905e-51	SYNPCC7942_RS08715	903	fatty acid desaturase family protein && PF00487:Fatty acid desaturase
SYNPCC7942_RS13070	Synpcc7942_2572	-2.71415	2.36528e-52	2.32668e-51	SYNPCC7942_RS13070	318	DUF1825 family protein && PF08855:Domain of unknown function (DUF1825)
SYNPCC7942_RS08865	Synpcc7942_1742	-1.94198	2.5329e-52	2.48294e-51	SYNPCC7942_RS08865	1020	type I glyceraldehyde-3-phosphate dehydrogenase && PF02800:Glyceraldehyde 3-phosphate dehydrogenase, C-terminal domain|PF00044:Glyceraldehyde 3-phosphate dehydrogenase, NAD binding domain
Novel00012	#N/A	-2.55537	7.74255e-52	7.56368e-51	-	1086	PF00124:Photosynthetic reaction centre protein
SYNPCC7942_RS00440	#N/A	2.60304	7.96896e-52	7.7581e-51	SYNPCC7942_RS00440	195	hypothetical protein && -
SYNPCC7942_RS13230	Synpcc7942_2597	-2.46128	9.3201e-52	9.04241e-51	SYNPCC7942_RS13230	480	CYTH domain-containing protein && PF01928:CYTH domain
SYNPCC7942_RS08300	Synpcc7942_1627	1.55959	1.10058e-51	1.06415e-50	SYNPCC7942_RS08300	1299	hypothetical protein && -
SYNPCC7942_RS04160	Synpcc7942_0804	1.62101	6.4286e-51	6.19463e-50	pdxA	1062	4-hydroxythreonine-4-phosphate dehydrogenase PdxA && PF04166:Pyridoxal phosphate biosynthetic protein PdxA
SYNPCC7942_RS09900	Synpcc7942_1951	1.79902	1.01583e-50	9.75541e-50	SYNPCC7942_RS09900	363	hypothetical protein && -
SYNPCC7942_RS04660	Synpcc7942_0904	1.71561	2.32754e-50	2.22768e-49	SYNPCC7942_RS04660	546	hypothetical protein && -
SYNPCC7942_RS06545	Synpcc7942_1278	1.5947	4.21692e-50	4.02241e-49	rpmI	201	50S ribosomal protein L35 && -
SYNPCC7942_RS02480	Synpcc7942_0487	1.59024	4.60727e-50	4.38e-49	lepB	663	signal peptidase I && PF00717:Peptidase S24-like
SYNPCC7942_RS08210	Synpcc7942_1609	-1.67099	9.00198e-50	8.5293e-49	nrdJ	3414	ribonucleoside-triphosphate reductase%2C adenosylcobalamin-dependent && PF14528:LAGLIDADG-like domain|PF14890:Intein splicing domain
SYNPCC7942_RS03320	Synpcc7942_0647	1.62601	1.47716e-49	1.39493e-48	SYNPCC7942_RS03320	543	L%2CD-transpeptidase && PF03734:L,D-transpeptidase catalytic domain
SYNPCC7942_RS01030	Synpcc7942_0203	2.21555	1.53188e-49	1.4418e-48	ribD	1107	bifunctional diaminohydroxyphosphoribosylaminopyrimidine deaminase/5-amino-6-(5-phosphoribosylamino)uracil reductase RibD && PF00383:Cytidine and deoxycytidylate deaminase zinc-binding region|PF01872:RibD C-terminal domain
SYNPCC7942_RS02940	Synpcc7942_0578	-1.48694	2.66237e-49	2.49752e-48	SYNPCC7942_RS02940	1209	NAD-dependent epimerase/dehydratase family protein && PF01370:NAD dependent epimerase/dehydratase family
SYNPCC7942_RS01915	Synpcc7942_0376	-2.7527	2.77167e-49	2.59147e-48	SYNPCC7942_RS01915	1527	insulinase family protein && PF00675:Insulinase (Peptidase family M16)|PF05193:Peptidase M16 inactive domain
SYNPCC7942_RS04050	Synpcc7942_0781	2.54269	6.82628e-49	6.36146e-48	ppsA	2517	phosphoenolpyruvate synthase && PF00391:PEP-utilising enzyme, mobile domain|PF02896:PEP-utilising enzyme, TIM barrel domain|PF01326:Pyruvate phosphate dikinase, PEP/pyruvate binding domain
SYNPCC7942_RS00960	Synpcc7942_0189	1.3843	1.0139e-48	9.41767e-48	guaA	1587	glutamine-hydrolyzing GMP synthase && PF00117:Glutamine amidotransferase class-I|PF00958:GMP synthase C terminal domain
SYNPCC7942_RS01690	Synpcc7942_0332	-2.06079	1.10886e-48	1.0266e-47	atpE	246	ATP synthase F0 subunit C && -
SYNPCC7942_RS08965	Synpcc7942_1764	-3.04263	3.90424e-48	3.60284e-47	SYNPCC7942_RS08965	303	MSMEG_0570 family nitrogen starvation response protein && -
SYNPCC7942_RS00715	Synpcc7942_0141	-1.45079	5.75502e-48	5.29349e-47	secF	945	protein translocase subunit SecF && PF02355:Protein export membrane protein
SYNPCC7942_RS12045	Synpcc7942_2370	-2.05471	6.12816e-48	5.61847e-47	SYNPCC7942_RS12045	210	hypothetical protein && -
SYNPCC7942_RS11985	Synpcc7942_2359	-1.64044	1.2499e-47	1.14225e-46	SYNPCC7942_RS11985	1383	cation:proton antiporter && PF00999:Sodium/hydrogen exchanger family
SYNPCC7942_RS12110	Synpcc7942_2383	1.47181	1.26596e-47	1.1532e-46	SYNPCC7942_RS12110	1080	PIN/TRAM domain-containing protein && -
SYNPCC7942_RS04550	Synpcc7942_0883	1.39051	1.34862e-47	1.22457e-46	rpsJ	318	30S ribosomal protein S10 && PF00338:Ribosomal protein S10p/S20e
SYNPCC7942_RS05395	Synpcc7942_1052	-2.79739	2.22321e-47	2.01226e-46	SYNPCC7942_RS05395	522	phycocyanin subunit beta && PF00502:Phycobilisome protein
SYNPCC7942_RS03130	Synpcc7942_0610	-1.76491	2.33158e-47	2.10362e-46	SYNPCC7942_RS03130	1800	mechanosensitive ion channel && PF00924:Mechanosensitive ion channel
SYNPCC7942_RS08840	Synpcc7942_1737	-1.63889	2.51502e-47	2.26192e-46	sufD	1329	Fe-S cluster assembly protein SufD && PF01458:Uncharacterized protein family (UPF0051)
SYNPCC7942_RS06205	Synpcc7942_1212	3.08391	3.52932e-47	3.1641e-46	SYNPCC7942_RS06205	261	DUF4160 domain-containing protein && -
SYNPCC7942_RS04345	Synpcc7942_0840	-3.92495	4.53792e-47	4.05549e-46	SYNPCC7942_RS04345	483	MSMEG_0572 family nitrogen starvation response protein && -
SYNPCC7942_RS11070	Synpcc7942_2178	-1.67997	4.73064e-47	4.21444e-46	SYNPCC7942_RS11070	342	phage holin family protein && PF04020:Mycobacterial 4 TMS phage holin, superfamily IV
SYNPCC7942_RS10180	Synpcc7942_2007	2.6484	1.01219e-46	8.98913e-46	coaD	501	pantetheine-phosphate adenylyltransferase && PF01467:Cytidylyltransferase-like
SYNPCC7942_RS01685	Synpcc7942_0331	-1.38795	1.05203e-46	9.31378e-46	SYNPCC7942_RS01685	750	F0F1 ATP synthase subunit A && PF00119:ATP synthase A chain
SYNPCC7942_RS02135	Synpcc7942_0418	-1.52348	2.19858e-46	1.94036e-45	SYNPCC7942_RS02135	351	DUF1257 domain-containing protein && PF06868:Protein of unknown function (DUF1257)
SYNPCC7942_RS01645	Synpcc7942_0323	1.78106	3.44152e-46	3.02789e-45	SYNPCC7942_RS01645	759	sulfite exporter TauE/SafE family protein && PF02683:Cytochrome C biogenesis protein transmembrane region
SYNPCC7942_RS08930	Synpcc7942_1757	1.97596	5.96522e-46	5.23204e-45	SYNPCC7942_RS08930	192	hypothetical protein && -
Novel00030	#N/A	-1.48549	6.81544e-46	5.94606e-45	-	672	-
SYNPCC7942_RS11780	Synpcc7942_2317	1.33714	6.82128e-46	5.94606e-45	SYNPCC7942_RS11780	2373	cation-translocating P-type ATPase && PF00122:E1-E2 ATPase|PF00702:haloacid dehalogenase-like hydrolase|PF00403:Heavy-metal-associated domain
SYNPCC7942_RS02520	Synpcc7942_0495	1.45676	7.75653e-46	6.74057e-45	SYNPCC7942_RS02520	537	DUF2384 domain-containing protein && PF09722:Protein of unknown function (DUF2384)
SYNPCC7942_RS10095	Synpcc7942_1991	-2.28594	8.64543e-46	7.49006e-45	mscL	402	large conductance mechanosensitive channel protein MscL && PF01741:Large-conductance mechanosensitive channel, MscL
SYNPCC7942_RS04310	Synpcc7942_0833	1.61922	1.44866e-45	1.25124e-44	SYNPCC7942_RS04310	1071	hypothetical protein && -
SYNPCC7942_RS05855	Synpcc7942_1144	1.64418	2.28199e-45	1.96501e-44	lptC	1032	LPS export ABC transporter periplasmic protein LptC && PF06835:Lipopolysaccharide-assembly, LptC-related
SYNPCC7942_RS04730	Synpcc7942_0919	-2.13029	2.56109e-45	2.19866e-44	SYNPCC7942_RS04730	447	YlqD family protein && PF11068:YlqD protein
SYNPCC7942_RS02575	Synpcc7942_0507	-1.6641	2.59192e-45	2.2184e-44	frr	549	ribosome recycling factor && PF01765:Ribosome recycling factor
SYNPCC7942_RS03670	Synpcc7942_0715	-1.86539	2.60761e-45	2.22511e-44	murA	1317	UDP-N-acetylglucosamine 1-carboxyvinyltransferase && PF00275:EPSP synthase (3-phosphoshikimate 1-carboxyvinyltransferase)
SYNPCC7942_RS11125	Synpcc7942_2190	1.45675	8.95457e-45	7.6181e-44	msrB	423	peptide-methionine (R)-S-oxide reductase MsrB && PF01641:SelR domain
SYNPCC7942_RS08775	Synpcc7942_1724	1.90817	9.58798e-45	8.13256e-44	SYNPCC7942_RS08775	309	hypothetical protein && -
SYNPCC7942_RS04705	Synpcc7942_0915	-2.90506	1.03089e-44	8.71791e-44	aroQ	450	type II 3-dehydroquinate dehydratase && PF01220:Dehydroquinase class II
SYNPCC7942_RS03630	Synpcc7942_0708	1.89643	1.68813e-44	1.42336e-43	SYNPCC7942_RS03630	1725	AarF/ABC1/UbiB kinase family protein && PF03109:ABC1 family
SYNPCC7942_RS00820	Synpcc7942_0162	-1.707	2.62215e-44	2.20431e-43	SYNPCC7942_RS00820	351	hypothetical protein && -
SYNPCC7942_RS04985	Synpcc7942_0970	2.41103	3.26466e-44	2.73633e-43	crtD	1572	C-3'%2C4' desaturase CrtD && PF01593:Flavin containing amine oxidoreductase
SYNPCC7942_RS10850	Synpcc7942_2138	2.60037	3.43352e-44	2.86937e-43	SYNPCC7942_RS10850	1026	type II toxin-antitoxin system HicA family toxin && PF07927:HicA toxin of bacterial toxin-antitoxin,
SYNPCC7942_RS08815	Synpcc7942_1732	-2.12519	5.54492e-44	4.62022e-43	SYNPCC7942_RS08815	411	hypothetical protein && -
SYNPCC7942_RS09085	Synpcc7942_1788	1.35425	1.18512e-43	9.84588e-43	SYNPCC7942_RS09085	4707	translocation/assembly module TamB && PF13116:Protein of unknown function|PF04357:TamB, inner membrane protein subunit of TAM complex
SYNPCC7942_RS10320	Synpcc7942_2034	-1.98139	1.30391e-43	1.08011e-42	SYNPCC7942_RS10320	1239	glycosyltransferase family 1 protein && PF03033:Glycosyltransferase family 28 N-terminal domain
SYNPCC7942_RS08225	Synpcc7942_1612	2.16594	1.4377e-43	1.18746e-42	SYNPCC7942_RS08225	1227	NAD(P) transhydrogenase subunit alpha && PF01262:Alanine dehydrogenase/PNT, C-terminal domain|PF05222:Alanine dehydrogenase/PNT, N-terminal domain
SYNPCC7942_RS04525	Synpcc7942_0878	1.49279	1.55238e-43	1.27846e-42	SYNPCC7942_RS04525	2427	Rne/Rng family ribonuclease && PF10150:Ribonuclease E/G family
SYNPCC7942_RS10795	Synpcc7942_2129	1.83209	1.85071e-43	1.51973e-42	SYNPCC7942_RS10795	405	4Fe-4S binding protein && PF09383:NIL domain|PF00037:4Fe-4S binding domain
SYNPCC7942_RS03495	Synpcc7942_0682	-1.71761	1.986e-43	1.62611e-42	SYNPCC7942_RS03495	960	glycosyltransferase family 9 protein && PF01075:Glycosyltransferase family 9 (heptosyltransferase)
SYNPCC7942_RS00010	Synpcc7942_0002	1.51087	2.06637e-43	1.68704e-42	SYNPCC7942_RS00010	873	hypothetical protein && -
SYNPCC7942_RS06850	Synpcc7942_1340	-1.42341	2.30766e-43	1.87862e-42	def	579	peptide deformylase && PF01327:Polypeptide deformylase
SYNPCC7942_RS07915	Synpcc7942_1552	-1.49633	2.34057e-43	1.89995e-42	ilvC	993	ketol-acid reductoisomerase && PF01450:Acetohydroxy acid isomeroreductase, catalytic domain|PF07991:Acetohydroxy acid isomeroreductase, NADPH-binding domain
SYNPCC7942_RS06190	Synpcc7942_1209	1.90238	1.07468e-42	8.69874e-42	SYNPCC7942_RS06190	261	DUF2442 domain-containing protein && -
SYNPCC7942_RS05445	Synpcc7942_1061	1.53157	1.22352e-42	9.8753e-42	SYNPCC7942_RS05445	936	DUF4351 domain-containing protein && PF14261:Domain of unknown function (DUF4351)
SYNPCC7942_RS08905	Synpcc7942_1750	-1.52172	1.27776e-42	1.02838e-41	SYNPCC7942_RS08905	387	DUF1257 domain-containing protein && PF06868:Protein of unknown function (DUF1257)
SYNPCC7942_RS05010	Synpcc7942_0976	1.57123	2.01217e-42	1.61487e-41	SYNPCC7942_RS05010	2730	CBS domain-containing protein && PF00571:CBS domain|PF01368:DHH family|PF01743:Poly A polymerase head domain
SYNPCC7942_RS08540	Synpcc7942_1676	1.88245	2.34042e-42	1.873e-41	SYNPCC7942_RS08540	654	hypothetical protein && -
SYNPCC7942_RS00865	Synpcc7942_0170	2.01786	2.5679e-42	2.04926e-41	SYNPCC7942_RS00865	318	hypothetical protein && -
SYNPCC7942_RS01700	Synpcc7942_0334	-1.41432	2.76934e-42	2.2038e-41	SYNPCC7942_RS01700	516	F0F1 ATP synthase subunit B && PF00430:ATP synthase B/B' CF(0)
SYNPCC7942_RS03605	Synpcc7942_0703	-2.10377	2.90759e-42	2.30734e-41	dprA	1209	DNA-protecting protein DprA && PF02481:DNA recombination-mediator protein A
SYNPCC7942_RS06070	Synpcc7942_1185	-2.24526	3.33069e-42	2.63571e-41	SYNPCC7942_RS06070	276	hypothetical protein && -
SYNPCC7942_RS01830	Synpcc7942_0359	-1.60179	3.7069e-42	2.92525e-41	SYNPCC7942_RS01830	1188	metallophosphoesterase && PF00149:Calcineurin-like phosphoesterase
SYNPCC7942_RS06140	Synpcc7942_1199	1.96212	4.31346e-42	3.39445e-41	SYNPCC7942_RS06140	777	RNA methyltransferase && PF08032:RNA 2'-O ribose methyltransferase substrate binding|PF00588:SpoU rRNA Methylase family
SYNPCC7942_RS09380	Synpcc7942_1849	2.28158	8.77529e-42	6.88653e-41	sigC	1197	RNA polymerase sigma factor SigC && PF04545:Sigma-70, region 4|PF00140:Sigma-70 factor, region 1.2|PF04542:Sigma-70 region 2|PF04539:Sigma-70 region 3
SYNPCC7942_RS00450	Synpcc7942_0089	-1.79717	9.21873e-42	7.21455e-41	SYNPCC7942_RS00450	735	dienelactone hydrolase family protein && PF01738:Dienelactone hydrolase family
SYNPCC7942_RS11855	Synpcc7942_2332	1.68547	1.01318e-41	7.90724e-41	petD	483	cytochrome b6-f complex subunit IV && PF00032:Cytochrome b(C-terminal)/b6/petD
SYNPCC7942_RS06440	Synpcc7942_1257	1.28899	1.34721e-41	1.04853e-40	SYNPCC7942_RS06440	1848	chloride channel protein && PF00654:Voltage gated chloride channel
SYNPCC7942_RS05070	Synpcc7942_0987	-1.654	1.41264e-41	1.09644e-40	SYNPCC7942_RS05070	444	transcriptional repressor && PF01475:Ferric uptake regulator family
SYNPCC7942_RS08680	Synpcc7942_1706	-1.95693	1.4837e-41	1.14845e-40	SYNPCC7942_RS08680	2193	DUF3769 domain-containing protein && PF12600:Protein of unknown function (DUF3769)
SYNPCC7942_RS08645	Synpcc7942_1698	2.13155	1.49483e-41	1.15391e-40	SYNPCC7942_RS08645	342	helix-turn-helix transcriptional regulator && PF01638:HxlR-like helix-turn-helix
SYNPCC7942_RS10600	Synpcc7942_2091	-1.8136	1.69889e-41	1.30787e-40	SYNPCC7942_RS10600	1839	NAD(P)H-quinone oxidoreductase subunit F && PF00662:NADH-Ubiquinone oxidoreductase (complex I), chain 5 N-terminus|PF00361:Proton-conducting membrane transporter
SYNPCC7942_RS08980	Synpcc7942_1767	-1.51593	2.07803e-41	1.59541e-40	SYNPCC7942_RS08980	1413	cytochrome ubiquinol oxidase subunit I && PF01654:Cytochrome bd terminal oxidase subunit I
sRNA00011	#N/A	1.89759	2.20327e-41	1.68699e-40	-	132	-
SYNPCC7942_RS00230	Synpcc7942_0046	1.79825	2.47864e-41	1.89272e-40	SYNPCC7942_RS00230	1344	methyltransferase domain-containing protein && PF13847:Methyltransferase domain
SYNPCC7942_RS07220	Synpcc7942_1411	1.72457	2.50048e-41	1.90427e-40	SYNPCC7942_RS07220	708	lipoate--protein ligase family protein && PF03099:Biotin/lipoate A/B protein ligase family
SYNPCC7942_RS11955	Synpcc7942_2353	1.83666	2.88403e-41	2.19047e-40	lipB	702	lipoyl(octanoyl) transferase LipB && PF03099:Biotin/lipoate A/B protein ligase family
SYNPCC7942_RS06880	Synpcc7942_1346	-1.32838	2.90676e-41	2.20183e-40	nuoK	312	NADH-quinone oxidoreductase subunit NuoK && PF00420:NADH-ubiquinone/plastoquinone oxidoreductase chain 4L
SYNPCC7942_RS04820	Synpcc7942_0937	-2.61779	3.01942e-41	2.28107e-40	SYNPCC7942_RS04820	693	MBL fold metallo-hydrolase && PF00753:Metallo-beta-lactamase superfamily
SYNPCC7942_RS10845	#N/A	1.98969	3.43201e-41	2.58587e-40	SYNPCC7942_RS10845	570	hypothetical protein && -
SYNPCC7942_RS13295	Synpcc7942_2610	1.72545	3.67321e-41	2.76027e-40	cobA	798	uroporphyrinogen-III C-methyltransferase && PF00590:Tetrapyrrole (Corrin/Porphyrin) Methylases
SYNPCC7942_RS08685	Synpcc7942_1707	-3.45851	4.11079e-41	3.08092e-40	SYNPCC7942_RS08685	432	hypothetical protein && -
SYNPCC7942_RS09165	Synpcc7942_1804	2.19618	4.36104e-41	3.25985e-40	SYNPCC7942_RS09165	564	hypothetical protein && -
SYNPCC7942_RS04175	Synpcc7942_0807	1.55424	4.58317e-41	3.41687e-40	SYNPCC7942_RS04175	840	Rpn family recombination-promoting nuclease/putative transposase && PF11103:Protein of unknown function (DUF2887)|PF14261:Domain of unknown function (DUF4351)
SYNPCC7942_RS12630	#N/A	-3.70006	5.24287e-41	3.89844e-40	SYNPCC7942_RS12630	276	DUF29 family protein && -
SYNPCC7942_RS06480	Synpcc7942_1265	-1.76439	9.00866e-41	6.68103e-40	SYNPCC7942_RS06480	714	TrkA family potassium uptake protein && PF02080:TrkA-C domain|PF02254:TrkA-N domain
SYNPCC7942_RS08860	Synpcc7942_1741	-1.69536	9.21179e-41	6.81384e-40	SYNPCC7942_RS08860	1437	UDP-N-acetylmuramate--L-alanine ligase && PF01225:Mur ligase family, catalytic domain|PF08245:Mur ligase middle domain|PF02875:Mur ligase family, glutamate ligase domain
SYNPCC7942_RS01370	Synpcc7942_0269	1.94191	1.09681e-40	8.0918e-40	SYNPCC7942_RS01370	882	alpha/beta fold hydrolase && PF12697:Alpha/beta hydrolase family
SYNPCC7942_RS01255	Synpcc7942_0246	-2.07151	1.13382e-40	8.34315e-40	SYNPCC7942_RS01255	1080	amino acid ABC transporter substrate-binding protein && PF00497:Bacterial extracellular solute-binding proteins, family 3
SYNPCC7942_RS08185	Synpcc7942_1604	-1.88474	1.34213e-40	9.8504e-40	SYNPCC7942_RS08185	1353	DUF3370 domain-containing protein && PF11850:Protein of unknown function (DUF3370)
SYNPCC7942_RS13225	Synpcc7942_2596	-1.38539	1.38507e-40	1.01393e-39	SYNPCC7942_RS13225	1062	Gfo/Idh/MocA family oxidoreductase && PF01408:Oxidoreductase family, NAD-binding Rossmann fold
SYNPCC7942_RS05215	Synpcc7942_1015	-1.2304	1.48177e-40	1.08192e-39	SYNPCC7942_RS05215	2520	HAMP domain-containing protein && PF00015:Methyl-accepting chemotaxis protein (MCP) signalling domain
SYNPCC7942_RS05530	Synpcc7942_1078	1.58509	2.67752e-40	1.94998e-39	SYNPCC7942_RS05530	936	hypothetical protein && -
SYNPCC7942_RS13485	Synpcc7942_B2632	-1.79274	3.14503e-40	2.28458e-39	SYNPCC7942_RS13485	552	HEAT repeat domain-containing protein && PF13646:HEAT repeats
SYNPCC7942_RS10470	Synpcc7942_2064	-1.29255	5.24621e-40	3.793e-39	pheS	1002	phenylalanine--tRNA ligase subunit alpha && PF02912:Aminoacyl tRNA synthetase class II, N-terminal domain|PF01409:tRNA synthetases class II core domain (F)
SYNPCC7942_RS09990	Synpcc7942_1969	1.35732	5.26117e-40	3.793e-39	SYNPCC7942_RS09990	378	hypothetical protein && PF14250:AbrB-like transcriptional regulator
SYNPCC7942_RS12995	Synpcc7942_2557	2.51135	5.26173e-40	3.793e-39	hoxU	717	bidirectional hydrogenase complex protein HoxU && PF10588:NADH-ubiquinone oxidoreductase-G iron-sulfur binding region|PF13510:2Fe-2S iron-sulfur cluster binding domain|PF00037:4Fe-4S binding domain
SYNPCC7942_RS14105	Synpcc7942_2485	1.36651	6.40214e-40	4.60336e-39	SYNPCC7942_RS14105	594	hypothetical protein && -
SYNPCC7942_RS01755	Synpcc7942_0344	-1.31887	8.95559e-40	6.42308e-39	SYNPCC7942_RS01755	1044	M23 family metallopeptidase && PF01551:Peptidase family M23
SYNPCC7942_RS06845	Synpcc7942_1339	-2.08827	9.29396e-40	6.64894e-39	SYNPCC7942_RS06845	195	hypothetical protein && -
SYNPCC7942_RS06010	Synpcc7942_1172	1.71082	9.89911e-40	7.06402e-39	lnt	1449	apolipoprotein N-acyltransferase && PF00795:Carbon-nitrogen hydrolase
SYNPCC7942_RS04485	Synpcc7942_0870	2.72951	1.02302e-39	7.28194e-39	SYNPCC7942_RS04485	228	type II toxin-antitoxin system HicA family toxin && -
SYNPCC7942_RS05555	Synpcc7942_1082	-1.56858	1.11388e-39	7.90886e-39	SYNPCC7942_RS05555	2781	cation-translocating P-type ATPase && PF13246:Cation transport ATPase (P-type)|PF00689:Cation transporting ATPase, C-terminus|PF00122:E1-E2 ATPase|PF00702:haloacid dehalogenase-like hydrolase|PF00690:Cation transporter/ATPase, N-terminus
SYNPCC7942_RS03305	Synpcc7942_0644	1.52307	1.87593e-39	1.32863e-38	SYNPCC7942_RS03305	2265	GAF domain-containing protein && PF02518:Histidine kinase-, DNA gyrase B-, and HSP90-like ATPase|PF00512:His Kinase A (phospho-acceptor) domain|PF01590:GAF domain
SYNPCC7942_RS02035	Synpcc7942_0399	-1.96631	2.04146e-39	1.44226e-38	SYNPCC7942_RS02035	753	MBL fold metallo-hydrolase && PF13483:Beta-lactamase superfamily domain
SYNPCC7942_RS03255	Synpcc7942_0634	1.38269	3.52448e-39	2.48379e-38	rplK	426	50S ribosomal protein L11 && PF00298:Ribosomal protein L11, RNA binding domain|PF03946:Ribosomal protein L11, N-terminal domain
Novel00027	#N/A	-3.10332	4.00459e-39	2.81514e-38	-	1059	PF00502:Phycobilisome protein
SYNPCC7942_RS07945	#N/A	2.54239	4.02606e-39	2.82322e-38	SYNPCC7942_RS07945	186	hypothetical protein && -
SYNPCC7942_RS05620	Synpcc7942_1095	2.30405	4.13368e-39	2.89154e-38	SYNPCC7942_RS05620	426	hypothetical protein && -
SYNPCC7942_RS12465	Synpcc7942_2453	-1.36036	4.25048e-39	2.96592e-38	pilM	1080	type IV pilus assembly protein PilM && PF11104:Type IV pilus assembly protein PilM;
SYNPCC7942_RS06935	Synpcc7942_1357	-1.65092	4.26488e-39	2.96865e-38	SYNPCC7942_RS06935	5412	PAS domain S-box protein && PF08447:PAS fold|PF13185:GAF domain|PF00512:His Kinase A (phospho-acceptor) domain|PF02518:Histidine kinase-, DNA gyrase B-, and HSP90-like ATPase|PF08448:PAS fold
SYNPCC7942_RS06975	Synpcc7942_1364	-1.21156	8.59543e-39	5.96834e-38	SYNPCC7942_RS06975	417	hypothetical protein && -
SYNPCC7942_RS11825	Synpcc7942_2326	1.81782	1.36711e-38	9.46946e-38	SYNPCC7942_RS11825	753	SIMPL domain-containing protein && PF04402:Protein of unknown function (DUF541)
SYNPCC7942_RS08915	Synpcc7942_1752	1.40927	1.90261e-38	1.31466e-37	SYNPCC7942_RS08915	753	HEAT repeat domain-containing protein && PF13646:HEAT repeats
SYNPCC7942_RS12615	Synpcc7942_2484	1.37154	2.1952e-38	1.51314e-37	SYNPCC7942_RS12615	693	hypothetical protein && -
SYNPCC7942_RS04180	Synpcc7942_0808	-1.50119	2.33539e-38	1.60586e-37	SYNPCC7942_RS04180	2130	HAD-IIB family hydrolase && PF00534:Glycosyl transferases group 1|PF05116:Sucrose-6F-phosphate phosphohydrolase|PF13439:Glycosyltransferase Family 4
Novel00041	#N/A	1.52171	2.91589e-38	2.00018e-37	-	122	PF10718:Hypothetical chloroplast protein Ycf34
Novel00013	#N/A	-1.71489	3.13337e-38	2.14416e-37	-	276	-
SYNPCC7942_RS09345	Synpcc7942_1842	1.5678	3.39436e-38	2.31716e-37	SYNPCC7942_RS09345	1269	transposase && PF01385:Probable transposase|PF07282:Putative transposase DNA-binding domain
SYNPCC7942_RS05375	Synpcc7942_1048	-5.35888	6.32036e-38	4.30422e-37	cpcA	492	phycocyanin subunit alpha && PF00502:Phycobilisome protein
SYNPCC7942_RS12370	Synpcc7942_2435	-2.36647	6.7524e-38	4.58742e-37	SYNPCC7942_RS12370	621	DUF938 domain-containing protein && PF06080:Protein of unknown function (DUF938)
SYNPCC7942_RS04010	Synpcc7942_0773	2.12895	7.92811e-38	5.37328e-37	SYNPCC7942_RS04010	549	GNAT family N-acetyltransferase && PF13673:Acetyltransferase (GNAT) domain
SYNPCC7942_RS05060	Synpcc7942_0985	1.44773	1.8211e-37	1.23131e-36	SYNPCC7942_RS05060	1383	MFS transporter && PF05977:Transmembrane secretion effector
SYNPCC7942_RS03080	Synpcc7942_0600	1.69912	2.06832e-37	1.39513e-36	SYNPCC7942_RS03080	1533	serine/threonine protein kinase && PF00069:Protein kinase domain
SYNPCC7942_RS08005	Synpcc7942_1567	2.39617	2.48112e-37	1.6696e-36	SYNPCC7942_RS08005	318	hypothetical protein && -
SYNPCC7942_RS03955	Synpcc7942_0763	2.35026	2.70403e-37	1.81529e-36	SYNPCC7942_RS03955	399	helix-turn-helix transcriptional regulator && PF13560:Helix-turn-helix domain
SYNPCC7942_RS10005	Synpcc7942_1973	-1.6505	3.02008e-37	2.02267e-36	SYNPCC7942_RS10005	1170	NDP-sugar synthase && PF00483:Nucleotidyl transferase
SYNPCC7942_RS02470	Synpcc7942_0485	-1.72391	3.24323e-37	2.16699e-36	SYNPCC7942_RS02470	1338	histidine phosphatase family protein && PF00300:Histidine phosphatase superfamily (branch 1)
SYNPCC7942_RS00920	Synpcc7942_0181	1.43038	3.60667e-37	2.40416e-36	SYNPCC7942_RS00920	1374	AAA family ATPase && PF13175:AAA ATPase domain
SYNPCC7942_RS03925	Synpcc7942_0757	2.37776	4.46266e-37	2.96777e-36	SYNPCC7942_RS03925	816	hypothetical protein && -
SYNPCC7942_RS12785	Synpcc7942_2518	-1.48164	4.66885e-37	3.09718e-36	glgA	1398	glycogen synthase GlgA && PF00534:Glycosyl transferases group 1|PF08323:Starch synthase catalytic domain
SYNPCC7942_RS03020	#N/A	1.41424	4.67912e-37	3.09718e-36	SYNPCC7942_RS03020	366	YkgJ family cysteine cluster protein && PF03692:Putative zinc- or iron-chelating domain
SYNPCC7942_RS06330	Synpcc7942_1235	-2.36001	5.32187e-37	3.51442e-36	SYNPCC7942_RS06330	2190	nitrate reductase catalytic subunit && PF00384:Molybdopterin oxidoreductase|PF04879:Molybdopterin oxidoreductase Fe4S4 domain|PF01568:Molydopterin dinucleotide binding domain
SYNPCC7942_RS03575	Synpcc7942_0697	-1.11193	6.56671e-37	4.32639e-36	psbB	1527	photosystem II chlorophyll-binding protein CP47 && PF00421:Photosystem II protein
SYNPCC7942_RS10515	Synpcc7942_2074	1.19302	6.71055e-37	4.4109e-36	dnaJ	1131	molecular chaperone DnaJ && PF01556:DnaJ C terminal domain|PF00226:DnaJ domain|PF00684:DnaJ central domain
SYNPCC7942_RS12790	Synpcc7942_2519	1.67639	7.56385e-37	4.96028e-36	SYNPCC7942_RS12790	2706	EAL domain-containing protein && PF00990:Diguanylate cyclase, GGDEF domain|PF00563:EAL domain|PF05231:MASE1
SYNPCC7942_RS07355	Synpcc7942_1438	-1.35977	1.01328e-36	6.62964e-36	SYNPCC7942_RS07355	495	ATP-binding protein && PF13581:Histidine kinase-like ATPase domain
SYNPCC7942_RS12520	Synpcc7942_2463	-1.27805	2.29536e-36	1.49833e-35	SYNPCC7942_RS12520	1254	methionine adenosyltransferase && PF00438:S-adenosylmethionine synthetase, N-terminal domain|PF02772:S-adenosylmethionine synthetase, central domain|PF02773:S-adenosylmethionine synthetase, C-terminal domain
SYNPCC7942_RS08240	Synpcc7942_1615	-1.73927	2.42807e-36	1.58131e-35	SYNPCC7942_RS08240	369	ribonuclease P protein component && PF00825:Ribonuclease P
SYNPCC7942_RS12350	Synpcc7942_2431	-1.41311	3.59314e-36	2.33472e-35	SYNPCC7942_RS12350	3810	hypothetical protein && -
SYNPCC7942_RS07100	Synpcc7942_1387	1.36391	4.45456e-36	2.88782e-35	larE	828	ATP-dependent sacrificial sulfur transferase LarE && PF00733:Asparagine synthase
SYNPCC7942_RS12090	Synpcc7942_2379	-2.06545	5.63035e-36	3.64173e-35	thiD	792	bifunctional hydroxymethylpyrimidine kinase/phosphomethylpyrimidine kinase && PF08543:Phosphomethylpyrimidine kinase
SYNPCC7942_RS12250	Synpcc7942_2410	1.88378	5.78443e-36	3.73287e-35	SYNPCC7942_RS12250	1035	adenosine deaminase && PF00962:Adenosine/AMP deaminase
SYNPCC7942_RS00990	Synpcc7942_0195	1.39886	6.26869e-36	4.03618e-35	SYNPCC7942_RS00990	429	pentapeptide repeat-containing protein && PF00805:Pentapeptide repeats (8 copies)
SYNPCC7942_RS06540	Synpcc7942_1277	1.29459	6.99527e-36	4.49379e-35	rplT	351	50S ribosomal protein L20 && PF00453:Ribosomal protein L20
SYNPCC7942_RS00140	Synpcc7942_0027	2.07725	8.1213e-36	5.20535e-35	SYNPCC7942_RS00140	1167	8-amino-7-oxononanoate synthase && PF00155:Aminotransferase class I and II
SYNPCC7942_RS10610	Synpcc7942_2093	-1.38475	1.14806e-35	7.34191e-35	SYNPCC7942_RS10610	1293	CO2 hydration protein && PF10216:CO2 hydration protein (ChpXY)
SYNPCC7942_RS02620	Synpcc7942_0516	-1.46916	1.29757e-35	8.27934e-35	SYNPCC7942_RS02620	1323	PDZ domain-containing protein && PF03572:Peptidase family S41|PF00595:PDZ domain (Also known as DHR or GLGF)
SYNPCC7942_RS06230	Synpcc7942_1216	-1.31099	1.35678e-35	8.63764e-35	kaiC	1560	circadian clock protein KaiC && PF06745:KaiC
SYNPCC7942_RS11270	Synpcc7942_2219	1.6012	1.44083e-35	9.15216e-35	rpsH	402	30S ribosomal protein S8 && PF00410:Ribosomal protein S8
SYNPCC7942_RS00275	Synpcc7942_0055	1.75918	1.44929e-35	9.18535e-35	SYNPCC7942_RS00275	501	hypothetical protein && -
SYNPCC7942_RS03150	Synpcc7942_0614	-1.84579	1.66033e-35	1.04993e-34	SYNPCC7942_RS03150	1680	DUF3352 domain-containing protein && PF11832:Protein of unknown function (DUF3352)
SYNPCC7942_RS05480	Synpcc7942_1068	-1.3626	1.80847e-35	1.14107e-34	SYNPCC7942_RS05480	1296	2-oxo acid dehydrogenase subunit E2 && PF00364:Biotin-requiring enzyme|PF00198:2-oxoacid dehydrogenases acyltransferase (catalytic domain)|PF02817:e3 binding domain
SYNPCC7942_RS03485	Synpcc7942_0680	2.6744	1.98211e-35	1.24785e-34	SYNPCC7942_RS03485	816	sterol desaturase family protein && PF04116:Fatty acid hydroxylase superfamily
Novel00056	#N/A	2.26971	3.63183e-35	2.28137e-34	-	228	-
SYNPCC7942_RS01020	Synpcc7942_0201	-1.84106	4.18759e-35	2.62466e-34	SYNPCC7942_RS01020	753	cbb3-type cytochrome c oxidase subunit II && PF02433:Cytochrome C oxidase, mono-heme subunit/FixO
SYNPCC7942_RS13710	Synpcc7942_0784	2.37118	5.06923e-35	3.17023e-34	SYNPCC7942_RS13710	318	hypothetical protein && -
SYNPCC7942_RS12300	Synpcc7942_2421	-2.19753	7.24523e-35	4.52109e-34	SYNPCC7942_RS12300	918	FTR1 family protein && PF03239:Iron permease FTR1 family
SYNPCC7942_RS02465	Synpcc7942_0484	-1.647	7.47114e-35	4.65181e-34	SYNPCC7942_RS02465	1443	CPBP family intramembrane metalloprotease && PF02517:CAAX protease self-immunity
SYNPCC7942_RS00080	#N/A	-2.78155	8.0683e-35	5.01261e-34	SYNPCC7942_RS00080	210	hypothetical protein && -
SYNPCC7942_RS12070	Synpcc7942_2375	-1.37432	9.17473e-35	5.68753e-34	SYNPCC7942_RS12070	1044	D-alanine--D-alanine ligase && PF07478:D-ala D-ala ligase C-terminus|PF01820:D-ala D-ala ligase N-terminus
SYNPCC7942_RS11965	Synpcc7942_2355	-1.7892	1.10486e-34	6.83422e-34	SYNPCC7942_RS11965	324	phasin family protein && PF05597:Poly(hydroxyalcanoate) granule associated protein (phasin)
SYNPCC7942_RS02815	Synpcc7942_0553	1.38744	1.12853e-34	6.96542e-34	SYNPCC7942_RS02815	1353	efflux RND transporter periplasmic adaptor subunit && PF16576:Barrel-sandwich domain of CusB or HlyD membrane-fusion
SYNPCC7942_RS02735	Synpcc7942_0538	-1.04733	1.32355e-34	8.15132e-34	tkt	2007	transketolase && PF02779:Transketolase, pyrimidine binding domain|PF00456:Transketolase, thiamine diphosphate binding domain|PF02780:Transketolase, C-terminal domain
SYNPCC7942_RS00130	Synpcc7942_0025	1.22588	1.73356e-34	1.06533e-33	SYNPCC7942_RS00130	1644	alpha/beta hydrolase && PF00561:alpha/beta hydrolase fold|PF07176:Alpha/beta hydrolase of unknown function (DUF1400)
SYNPCC7942_RS08235	Synpcc7942_1614	-1.25796	3.24529e-34	1.99003e-33	rpmH	138	50S ribosomal protein L34 && -
SYNPCC7942_RS00545	Synpcc7942_0107	1.28148	4.66876e-34	2.85672e-33	SYNPCC7942_RS00545	1419	DUF697 domain-containing protein && PF05128:Domain of unknown function (DUF697)|PF01926:50S ribosome-binding GTPase
SYNPCC7942_RS11485	Synpcc7942_2260	1.45388	5.56178e-34	3.3958e-33	SYNPCC7942_RS11485	366	hypothetical protein && -
SYNPCC7942_RS08990	Synpcc7942_1769	1.50916	5.8947e-34	3.59133e-33	SYNPCC7942_RS08990	387	hypothetical protein && -
SYNPCC7942_RS01990	Synpcc7942_0390	-1.57573	6.81449e-34	4.1428e-33	chrA	1152	chromate efflux transporter && PF02417:Chromate transporter
SYNPCC7942_RS02715	Synpcc7942_0534	-1.59383	7.07934e-34	4.2946e-33	glmS	1926	glutamine--fructose-6-phosphate transaminase (isomerizing) && PF13522:Glutamine amidotransferase domain|PF01380:SIS domain
SYNPCC7942_RS04080	Synpcc7942_0788	-1.22823	8.26634e-34	5.00396e-33	SYNPCC7942_RS04080	795	glutathione S-transferase family protein && PF13417:Glutathione S-transferase, N-terminal domain
SYNPCC7942_RS01640	Synpcc7942_0322	1.37368	1.04391e-33	6.30572e-33	SYNPCC7942_RS01640	1371	cytochrome c biogenesis protein && PF05140:ResB-like family
SYNPCC7942_RS13800	Synpcc7942_1871	1.77153	1.11583e-33	6.72586e-33	SYNPCC7942_RS13800	534	hypothetical protein && -
SYNPCC7942_RS10420	Synpcc7942_2054	-1.28507	1.19455e-33	7.18508e-33	SYNPCC7942_RS10420	942	class I SAM-dependent methyltransferase && PF08241:Methyltransferase domain
SYNPCC7942_RS10510	Synpcc7942_2073	-1.45175	1.25657e-33	7.54208e-33	dnaK	1968	molecular chaperone DnaK && PF00012:Hsp70 protein
SYNPCC7942_RS13960	#N/A	1.53638	1.26154e-33	7.55592e-33	SYNPCC7942_RS13960	162	hypothetical protein && -
SYNPCC7942_RS02265	Synpcc7942_0443	-1.09457	2.0104e-33	1.20158e-32	SYNPCC7942_RS02265	1242	S-layer homology domain-containing protein && PF00395:S-layer homology domain
SYNPCC7942_RS08875	Synpcc7942_1744	-2.12523	2.16227e-33	1.28962e-32	SYNPCC7942_RS08875	411	acyl-CoA thioesterase && PF13279:Thioesterase-like superfamily
SYNPCC7942_RS02070	Synpcc7942_0406	1.35876	2.35391e-33	1.40097e-32	SYNPCC7942_RS02070	402	DUF4168 domain-containing protein && PF13767:Domain of unknown function (DUF4168)
SYNPCC7942_RS04040	Synpcc7942_0779	1.20136	2.39422e-33	1.42197e-32	SYNPCC7942_RS04040	2550	HDIG domain-containing protein && PF07697:7TM-HD extracellular|PF01966:HD domain|PF07698:7TM receptor with intracellular HD hydrolase
SYNPCC7942_RS12385	Synpcc7942_2438	-1.38377	2.63772e-33	1.56332e-32	SYNPCC7942_RS12385	1434	chemotaxis protein CheA && PF07444:Ycf66 protein N-terminus
SYNPCC7942_RS05665	Synpcc7942_1105	-1.35544	2.66154e-33	1.57414e-32	apbC	1086	iron-sulfur cluster carrier protein ApbC && PF01883:Iron-sulfur cluster assembly protein|PF10609:NUBPL iron-transfer P-loop NTPase
SYNPCC7942_RS04975	Synpcc7942_0968	1.80621	3.12182e-33	1.84252e-32	SYNPCC7942_RS04975	207	hypothetical protein && -
SYNPCC7942_RS08830	Synpcc7942_1735	-1.33275	3.52111e-33	2.07387e-32	sufB	1440	Fe-S cluster assembly protein SufB && PF01458:Uncharacterized protein family (UPF0051)
SYNPCC7942_RS05205	Synpcc7942_1013	-1.81985	3.80934e-33	2.23897e-32	SYNPCC7942_RS05205	237	hypothetical protein && -
SYNPCC7942_RS09515	Synpcc7942_1876	-1.46924	3.91928e-33	2.29882e-32	SYNPCC7942_RS09515	408	hypothetical protein && -
SYNPCC7942_RS08315	Synpcc7942_1630	-2.69862	4.39931e-33	2.57505e-32	SYNPCC7942_RS08315	336	c-type cytochrome && PF13442:Cytochrome C oxidase, cbb3-type, subunit III
SYNPCC7942_RS00430	Synpcc7942_0087	1.26357	4.53594e-33	2.64955e-32	SYNPCC7942_RS00430	1512	site-2 protease family protein && PF02163:Peptidase family M50
SYNPCC7942_RS12195	Synpcc7942_2400	-2.25474	5.27154e-33	3.0729e-32	SYNPCC7942_RS12195	1158	hypothetical protein && -
SYNPCC7942_RS13150	Synpcc7942_2582	-1.91186	1.17984e-32	6.86345e-32	SYNPCC7942_RS13150	822	inositol monophosphatase && PF00459:Inositol monophosphatase family
SYNPCC7942_RS09045	Synpcc7942_1780	1.825	1.18748e-32	6.8937e-32	mutL	1626	DNA mismatch repair endonuclease MutL && PF01119:DNA mismatch repair protein, C-terminal domain|PF08676:MutL C terminal dimerisation domain|PF13589:Histidine kinase-, DNA gyrase B-, and HSP90-like ATPase
SYNPCC7942_RS02730	Synpcc7942_0537	-1.07932	1.24191e-32	7.19494e-32	fabF	1254	beta-ketoacyl-ACP synthase II && PF00109:Beta-ketoacyl synthase, N-terminal domain|PF02801:Beta-ketoacyl synthase, C-terminal domain
SYNPCC7942_RS04965	Synpcc7942_0966	1.45114	1.26862e-32	7.33468e-32	SYNPCC7942_RS04965	588	hypothetical protein && -
SYNPCC7942_RS00640	Synpcc7942_0126	-1.85745	1.44346e-32	8.32858e-32	fabI	777	enoyl-ACP reductase FabI && PF13561:Enoyl-(Acyl carrier protein) reductase
SYNPCC7942_RS08135	Synpcc7942_1593	-1.27002	1.56753e-32	9.02604e-32	SYNPCC7942_RS08135	696	aldehyde oxygenase (deformylating) && PF11266:Long-chain fatty aldehyde decarbonylase
SYNPCC7942_RS04840	Synpcc7942_0941	-1.36228	1.73325e-32	9.96004e-32	SYNPCC7942_RS04840	1710	ABC-F family ATP-binding cassette domain-containing protein && PF12848:ABC transporter|PF00005:ABC transporter
SYNPCC7942_RS01225	Synpcc7942_0241	1.45277	1.75887e-32	1.00868e-31	rlmD	1368	23S rRNA (uracil(1939)-C(5))-methyltransferase RlmD && PF01938:TRAM domain|PF05958:tRNA (Uracil-5-)-methyltransferase
SYNPCC7942_RS12040	Synpcc7942_2369	-1.22464	1.88255e-32	1.07742e-31	SYNPCC7942_RS12040	3171	efflux RND transporter permease subunit && PF00873:AcrB/AcrD/AcrF family
Novel00031	#N/A	2.04289	2.22177e-32	1.26901e-31	-	172	-
SYNPCC7942_RS07330	Synpcc7942_1433	1.56327	2.42924e-32	1.38471e-31	SYNPCC7942_RS07330	1059	N-acetyl-gamma-glutamyl-phosphate reductase && PF02774:Semialdehyde dehydrogenase, dimerisation domain|PF01118:Semialdehyde dehydrogenase, NAD binding domain
SYNPCC7942_RS12420	Synpcc7942_2444	-1.38832	2.49796e-32	1.42103e-31	SYNPCC7942_RS12420	1014	PstS family phosphate ABC transporter substrate-binding protein && PF12727:PBP superfamily domain
SYNPCC7942_RS06565	Synpcc7942_1282	1.47201	2.75272e-32	1.56282e-31	moaA	984	GTP 3'%2C8-cyclase MoaA && PF04055:Radical SAM superfamily|PF06463:Molybdenum Cofactor Synthesis C
SYNPCC7942_RS04625	Synpcc7942_0898	-3.31982	3.24583e-32	1.83909e-31	SYNPCC7942_RS04625	393	ferredoxin && -
SYNPCC7942_RS09010	Synpcc7942_1773	1.45387	3.51047e-32	1.98506e-31	SYNPCC7942_RS09010	318	KH domain-containing protein && PF13083:KH domain
SYNPCC7942_RS10265	Synpcc7942_2023	1.78582	3.89326e-32	2.19713e-31	rimP	462	ribosome maturation factor RimP && PF02576:RimP N-terminal domain
SYNPCC7942_RS05020	Synpcc7942_0978	-1.04068	4.3982e-32	2.47716e-31	SYNPCC7942_RS05020	1212	ferredoxin--NADP(+) reductase && PF00175:Oxidoreductase NAD-binding domain|PF01383:CpcD/allophycocyanin linker domain
SYNPCC7942_RS00905	Synpcc7942_0178	1.42255	5.70517e-32	3.20689e-31	SYNPCC7942_RS00905	984	ATP-binding cassette domain-containing protein && PF00005:ABC transporter
SYNPCC7942_RS11715	Synpcc7942_2305	-1.86066	6.62991e-32	3.71931e-31	SYNPCC7942_RS11715	687	response regulator transcription factor && PF00072:Response regulator receiver domain|PF00486:Transcriptional regulatory protein, C terminal
SYNPCC7942_RS06800	Synpcc7942_1330	-1.54798	8.87265e-32	4.96054e-31	SYNPCC7942_RS06800	657	methyltransferase domain-containing protein && PF08241:Methyltransferase domain
SYNPCC7942_RS06420	Synpcc7942_1253	-1.49476	8.8775e-32	4.96054e-31	SYNPCC7942_RS06420	282	hypothetical protein && -
SYNPCC7942_RS05170	Synpcc7942_1007	-1.57268	9.75747e-32	5.44152e-31	fumC	1392	class II fumarate hydratase && PF00206:Lyase|PF10415:Fumarase C C-terminus
SYNPCC7942_RS01110	Synpcc7942_0218	-1.594	1.29931e-31	7.23172e-31	SYNPCC7942_RS01110	168	PCP reductase family protein && -
SYNPCC7942_RS02605	Synpcc7942_0513	-1.653	2.53714e-31	1.40936e-30	lptB	729	LPS export ABC transporter ATP-binding protein && PF00005:ABC transporter
SYNPCC7942_RS08745	Synpcc7942_1719	-1.20363	2.65093e-31	1.46968e-30	SYNPCC7942_RS08745	1428	NADP-dependent isocitrate dehydrogenase && PF00180:Isocitrate/isopropylmalate dehydrogenase
SYNPCC7942_RS07170	Synpcc7942_1401	1.29275	3.96697e-31	2.19501e-30	SYNPCC7942_RS07170	378	VOC family protein && PF00903:Glyoxalase/Bleomycin resistance protein/Dioxygenase superfamily
SYNPCC7942_RS06610	Synpcc7942_1292	1.1098	4.89075e-31	2.70088e-30	SYNPCC7942_RS06610	2085	DNA primase && PF01807:CHC2 zinc finger|PF13155:Toprim-like|PF10410:DnaB-helicase binding domain of primase|PF08275:DNA primase catalytic core, N-terminal domain
SYNPCC7942_RS08320	Synpcc7942_1631	-1.97867	5.11143e-31	2.81725e-30	SYNPCC7942_RS08320	900	tetratricopeptide repeat protein && PF13371:Tetratricopeptide repeat
SYNPCC7942_RS01005	Synpcc7942_0198	-1.31806	5.24899e-31	2.88745e-30	SYNPCC7942_RS01005	1437	NAD(P)/FAD-dependent oxidoreductase && PF07992:Pyridine nucleotide-disulphide oxidoreductase
SYNPCC7942_RS07125	Synpcc7942_1392	2.12904	5.35786e-31	2.94163e-30	SYNPCC7942_RS07125	4068	choice-of-anchor I family protein && PF02872:5'-nucleotidase, C-terminal domain|PF13946:Domain of unknown function (DUF4214)
SYNPCC7942_RS08650	Synpcc7942_1699	1.55705	5.75685e-31	3.15458e-30	SYNPCC7942_RS08650	1395	MATE family efflux transporter && PF01554:MatE
SYNPCC7942_RS08925	Synpcc7942_1755	-1.48468	6.15372e-31	3.36554e-30	SYNPCC7942_RS08925	1782	Na+:solute symporter && PF00474:Sodium:solute symporter family
SYNPCC7942_RS13085	Synpcc7942_2575	-1.54494	6.1776e-31	3.37209e-30	SYNPCC7942_RS13085	942	zinc ABC transporter substrate-binding protein && PF01297:Zinc-uptake complex component A periplasmic
SYNPCC7942_RS08020	Synpcc7942_1570	-1.36217	6.4097e-31	3.49205e-30	SYNPCC7942_RS08020	2244	copper-translocating P-type ATPase && PF00403:Heavy-metal-associated domain|PF00702:haloacid dehalogenase-like hydrolase|PF00122:E1-E2 ATPase
Novel00008	#N/A	-1.44743	6.5402e-31	3.55631e-30	-	268	PF02672:CP12 domain
SYNPCC7942_RS07570	Synpcc7942_1481	1.09879	7.57507e-31	4.11115e-30	hisH	654	imidazole glycerol phosphate synthase subunit HisH && PF00117:Glutamine amidotransferase class-I
SYNPCC7942_RS08115	Synpcc7942_1589	1.64903	8.69103e-31	4.70778e-30	SYNPCC7942_RS08115	1290	TldD/PmbA family protein && PF01523:Putative modulator of DNA gyrase
SYNPCC7942_RS02860	Synpcc7942_0562	-1.36959	8.91029e-31	4.81734e-30	SYNPCC7942_RS02860	456	DUF3531 family protein && PF12049:Protein of unknown function (DUF3531)
SYNPCC7942_RS08140	Synpcc7942_1594	-1.13949	1.06996e-30	5.77369e-30	SYNPCC7942_RS08140	1026	long-chain acyl-[acyl-carrier-protein] reductase && -
SYNPCC7942_RS12410	Synpcc7942_2442	-1.26191	1.53768e-30	8.28182e-30	pstA	912	phosphate ABC transporter permease PstA && PF00528:Binding-protein-dependent transport system inner membrane component
SYNPCC7942_RS10050	Synpcc7942_1982	-1.68337	1.60838e-30	8.64621e-30	SYNPCC7942_RS10050	333	NAD(P)H-quinone oxidoreductase subunit M && PF10664:Cyanobacterial and plastid NDH-1 subunit M
SYNPCC7942_RS03045	Synpcc7942_0594	1.1846	1.61279e-30	8.65348e-30	SYNPCC7942_RS03045	1677	CocE/NonD family hydrolase && PF02129:X-Pro dipeptidyl-peptidase (S15 family)|PF08530:X-Pro dipeptidyl-peptidase C-terminal non-catalytic domain
SYNPCC7942_RS07735	Synpcc7942_1513	-1.32182	1.70543e-30	9.13326e-30	SYNPCC7942_RS07735	1209	1-deoxy-D-xylulose-5-phosphate reductoisomerase && PF08436:1-deoxy-D-xylulose 5-phosphate reductoisomerase C-terminal|PF02670:1-deoxy-D-xylulose 5-phosphate reductoisomerase|PF13288:DXP reductoisomerase C-terminal domain
SYNPCC7942_RS12015	Synpcc7942_2365	1.10599	1.79859e-30	9.61395e-30	prfC	1671	peptide chain release factor 3 && PF16658:Class II release factor RF3, C-terminal domain|PF00009:Elongation factor Tu GTP binding domain
SYNPCC7942_RS12755	Synpcc7942_2513	1.61868	2.07067e-30	1.10475e-29	SYNPCC7942_RS12755	864	BtpA/SgcQ family protein && PF03437:BtpA family
SYNPCC7942_RS03380	Synpcc7942_0660	1.56828	2.07613e-30	1.10558e-29	SYNPCC7942_RS03380	837	prephenate/arogenate dehydrogenase && PF02153:Prephenate dehydrogenase
SYNPCC7942_RS04140	Synpcc7942_0800	-1.85708	3.39293e-30	1.80341e-29	SYNPCC7942_RS04140	594	chromophore lyase CpcT/CpeT && PF06206:CpeT/CpcT family (DUF1001)
SYNPCC7942_RS02820	Synpcc7942_0554	1.34903	5.05992e-30	2.68441e-29	ychF	1092	redox-regulated ATPase YchF && PF06071:Protein of unknown function (DUF933)|PF01926:50S ribosome-binding GTPase
SYNPCC7942_RS02790	Synpcc7942_0548	1.33559	8.46294e-30	4.4814e-29	SYNPCC7942_RS02790	1161	hypothetical protein && -
SYNPCC7942_RS05015	Synpcc7942_0977	-1.08975	8.92522e-30	4.71738e-29	SYNPCC7942_RS05015	1002	phosphoribulokinase && PF00485:Phosphoribulokinase / Uridine kinase family
SYNPCC7942_RS04455	Synpcc7942_0864	1.38261	9.48557e-30	5.00421e-29	SYNPCC7942_RS04455	519	hypothetical protein && -
SYNPCC7942_RS04620	Synpcc7942_0897	-3.35537	9.91926e-30	5.22328e-29	minE	276	cell division topological specificity factor MinE && -
SYNPCC7942_RS03015	Synpcc7942_0588	-1.83942	1.13349e-29	5.95763e-29	purT	1176	formate-dependent phosphoribosylglycinamide formyltransferase && PF02222:ATP-grasp domain
SYNPCC7942_RS12185	Synpcc7942_2398	-2.10364	1.34611e-29	7.06207e-29	ruvX	450	Holliday junction resolvase RuvX && PF03652:Holliday junction resolvase
SYNPCC7942_RS08230	Synpcc7942_1613	-1.16384	1.67923e-29	8.79345e-29	SYNPCC7942_RS08230	576	DUF2808 domain-containing protein && PF10989:Protein of unknown function (DUF2808)
SYNPCC7942_RS14100	Synpcc7942_2336	1.6238	1.93425e-29	1.01102e-28	SYNPCC7942_RS14100	174	hypothetical protein && -
SYNPCC7942_RS07755	Synpcc7942_1517	1.43481	2.08463e-29	1.08762e-28	SYNPCC7942_RS07755	1374	HAMP domain-containing histidine kinase && -
SYNPCC7942_RS14065	Synpcc7942_1812	-1.59117	2.55472e-29	1.33043e-28	SYNPCC7942_RS14065	231	hypothetical protein && -
SYNPCC7942_RS01025	Synpcc7942_0202	-1.42082	2.82595e-29	1.46898e-28	SYNPCC7942_RS01025	1320	cbb3-type cytochrome c oxidase subunit I && PF00115:Cytochrome C and Quinol oxidase polypeptide I
SYNPCC7942_RS10015	Synpcc7942_1975	-1.59573	5.36092e-29	2.78159e-28	SYNPCC7942_RS10015	354	LapA family protein && PF06305:Lipopolysaccharide assembly protein A domain
SYNPCC7942_RS01090	Synpcc7942_0215	1.55301	6.16091e-29	3.19083e-28	SYNPCC7942_RS01090	390	hypothetical protein && -
SYNPCC7942_RS02795	Synpcc7942_0549	1.35621	7.10691e-29	3.67406e-28	SYNPCC7942_RS02795	762	DUF475 domain-containing protein && PF03741:Integral membrane protein TerC family
SYNPCC7942_RS04770	Synpcc7942_0927	-1.31429	8.78192e-29	4.53173e-28	SYNPCC7942_RS04770	726	phosphoribosylaminoimidazolesuccinocarboxamide synthase && PF01259:SAICAR synthetase
SYNPCC7942_RS13180	Synpcc7942_2588	-1.18813	9.64348e-29	4.96727e-28	SYNPCC7942_RS13180	1521	UbiD family decarboxylase && PF01977:3-octaprenyl-4-hydroxybenzoate carboxy-lyase
Novel00059	#N/A	1.5352	1.06384e-28	5.46978e-28	-	272	PF11104:Type IV pilus assembly protein PilM;
SYNPCC7942_RS08375	Synpcc7942_1642	-1.62035	1.18748e-28	6.09442e-28	SYNPCC7942_RS08375	1071	TIGR00341 family protein && PF04087:Domain of unknown function (DUF389)
SYNPCC7942_RS08960	Synpcc7942_1763	-1.91059	1.22728e-28	6.28731e-28	SYNPCC7942_RS08960	819	inositol monophosphatase family protein && PF00459:Inositol monophosphatase family
SYNPCC7942_RS07120	Synpcc7942_1391	1.94941	1.36698e-28	6.99035e-28	SYNPCC7942_RS07120	1539	YifB family Mg chelatase-like AAA ATPase && PF13541:Subunit ChlI of Mg-chelatase|PF01078:Magnesium chelatase, subunit ChlI|PF13335:Magnesium chelatase, subunit ChlI C-terminal
SYNPCC7942_RS12550	Synpcc7942_2469	-1.31462	1.38457e-28	7.06756e-28	SYNPCC7942_RS12550	771	hypothetical protein && -
SYNPCC7942_RS07245	Synpcc7942_1416	1.15023	1.41008e-28	7.18482e-28	topA	2652	type I DNA topoisomerase && PF13368:Topoisomerase C-terminal repeat|PF01751:Toprim domain|PF01131:DNA topoisomerase
SYNPCC7942_RS09295	Synpcc7942_1832	-1.32408	1.56119e-28	7.9405e-28	SYNPCC7942_RS09295	450	CAAD domain-containing protein && PF14159:CAAD domains of cyanobacterial aminoacyl-tRNA synthetase
SYNPCC7942_RS13565	Synpcc7942_B2647	1.3906	1.58814e-28	8.0631e-28	SYNPCC7942_RS13565	675	response regulator transcription factor && PF00072:Response regulator receiver domain|PF00486:Transcriptional regulatory protein, C terminal
SYNPCC7942_RS01735	Synpcc7942_0340	2.00664	1.6319e-28	8.27044e-28	SYNPCC7942_RS01735	582	CPBP family intramembrane metalloprotease && PF02517:CAAX protease self-immunity
SYNPCC7942_RS01680	Synpcc7942_0330	-1.36069	1.71538e-28	8.67801e-28	SYNPCC7942_RS01680	357	ATP synthase subunit I && PF12966:N-ATPase, AtpR subunit
SYNPCC7942_RS00355	Synpcc7942_0072	-1.73506	2.59405e-28	1.30997e-27	SYNPCC7942_RS00355	654	DUF1997 domain-containing protein && PF09366:Protein of unknown function (DUF1997)
SYNPCC7942_RS00060	Synpcc7942_0012	1.77214	2.81987e-28	1.42148e-27	SYNPCC7942_RS00060	324	30S ribosomal protein S6 && PF01250:Ribosomal protein S6
SYNPCC7942_RS07420	Synpcc7942_1450	2.0197	3.20359e-28	1.61204e-27	SYNPCC7942_RS07420	801	phosphate ABC transporter ATP-binding protein && PF00005:ABC transporter
SYNPCC7942_RS05420	Synpcc7942_1057	1.31837	3.24894e-28	1.63196e-27	SYNPCC7942_RS05420	1032	thiamine phosphate synthase && PF02581:Thiamine monophosphate synthase
SYNPCC7942_RS07660	Synpcc7942_1499	1.07968	4.36135e-28	2.18685e-27	petF1	300	ferredoxin PetF1 && PF00111:2Fe-2S iron-sulfur cluster binding domain
SYNPCC7942_RS13730	Synpcc7942_1023	1.20075	4.81199e-28	2.40855e-27	SYNPCC7942_RS13730	246	hypothetical protein && -
SYNPCC7942_RS12260	Synpcc7942_2412	1.36922	5.38559e-28	2.6909e-27	SYNPCC7942_RS12260	813	membrane protein && PF01145:SPFH domain / Band 7 family
SYNPCC7942_RS03175	Synpcc7942_0619	-1.15851	7.43419e-28	3.70793e-27	SYNPCC7942_RS03175	636	DedA family protein && PF09335:SNARE associated Golgi protein
SYNPCC7942_RS04780	Synpcc7942_0929	-1.25554	7.94518e-28	3.95584e-27	SYNPCC7942_RS04780	855	UDP-3-O-acyl-N-acetylglucosamine deacetylase && PF03331:UDP-3-O-acyl N-acetylglycosamine deacetylase
SYNPCC7942_RS05315	Synpcc7942_1035	1.54531	8.4011e-28	4.17549e-27	SYNPCC7942_RS05315	795	proteasome-type protease && PF00227:Proteasome subunit
SYNPCC7942_RS10675	Synpcc7942_2106	-4.62783	8.52046e-28	4.2274e-27	SYNPCC7942_RS10675	792	ABC transporter permease && PF00528:Binding-protein-dependent transport system inner membrane component
SYNPCC7942_RS05670	Synpcc7942_1106	-1.91484	8.94235e-28	4.42897e-27	SYNPCC7942_RS05670	471	CRR6 family NdhI maturation factor && PF08847:Chlororespiratory reduction 6
SYNPCC7942_RS00375	Synpcc7942_0076	-2.00359	1.0893e-27	5.38566e-27	SYNPCC7942_RS00375	762	transporter substrate-binding domain-containing protein && PF00497:Bacterial extracellular solute-binding proteins, family 3
SYNPCC7942_RS05410	Synpcc7942_1055	-2.59359	1.10306e-27	5.44421e-27	SYNPCC7942_RS05410	624	phycobilisome maturation protein && PF13646:HEAT repeats
SYNPCC7942_RS01575	Synpcc7942_0309	-1.35448	1.18302e-27	5.82868e-27	SYNPCC7942_RS01575	1905	NAD(P)H-quinone oxidoreductase subunit F && PF00662:NADH-Ubiquinone oxidoreductase (complex I), chain 5 N-terminus|PF00361:Proton-conducting membrane transporter
SYNPCC7942_RS09555	Synpcc7942_1884	-2.33621	1.18908e-27	5.84836e-27	SYNPCC7942_RS09555	522	adenylyltransferase/cytidyltransferase family protein && PF01467:Cytidylyltransferase-like
SYNPCC7942_RS12975	Synpcc7942_2553	-2.28392	1.25499e-27	6.16187e-27	hypA	339	hydrogenase maturation nickel metallochaperone HypA && PF01155:Hydrogenase/urease nickel incorporation, metallochaperone, hypA
SYNPCC7942_RS05260	Synpcc7942_1024	1.33679	1.82771e-27	8.95832e-27	SYNPCC7942_RS05260	993	DMT family transporter && PF00892:EamA-like transporter family
SYNPCC7942_RS01935	Synpcc7942_0380	-1.19862	2.04453e-27	9.98646e-27	SYNPCC7942_RS01935	1044	DUF3086 domain-containing protein && PF11285:Protein of unknown function (DUF3086)
SYNPCC7942_RS00460	Synpcc7942_0091	1.69603	2.45712e-27	1.19811e-26	SYNPCC7942_RS00460	612	chorismate lyase && PF01947:Protein of unknown function (DUF98)
SYNPCC7942_RS05290	Synpcc7942_1030	-1.35214	3.31597e-27	1.61411e-26	SYNPCC7942_RS05290	1122	histidinol-phosphate transaminase && PF00155:Aminotransferase class I and II
SYNPCC7942_RS01330	Synpcc7942_0261	1.64719	3.89921e-27	1.89476e-26	rimI	600	ribosomal protein S18-alanine N-acetyltransferase && PF13673:Acetyltransferase (GNAT) domain
SYNPCC7942_RS01040	Synpcc7942_0205	1.72049	4.56861e-27	2.21625e-26	SYNPCC7942_RS01040	1017	bifunctional nicotinamide-nucleotide adenylyltransferase/Nudix hydroxylase && PF00293:NUDIX domain|PF01467:Cytidylyltransferase-like
SYNPCC7942_RS09940	Synpcc7942_1959	-1.28894	5.01607e-27	2.42915e-26	SYNPCC7942_RS09940	1803	proline--tRNA ligase && PF04073:Aminoacyl-tRNA editing domain|PF03129:Anticodon binding domain|PF00587:tRNA synthetase class II core domain (G, H, P, S and T)
SYNPCC7942_RS11135	Synpcc7942_2192	1.21964	6.18281e-27	2.98906e-26	SYNPCC7942_RS11135	1608	GGDEF domain-containing protein && PF00990:Diguanylate cyclase, GGDEF domain
SYNPCC7942_RS05870	Synpcc7942_1146	1.3573	1.41113e-26	6.81045e-26	SYNPCC7942_RS05870	258	BolA family transcriptional regulator && -
SYNPCC7942_RS11660	Synpcc7942_2294	-2.06121	1.93432e-26	9.3196e-26	SYNPCC7942_RS11660	837	hypothetical protein && PF01501:Glycosyl transferase family 8
SYNPCC7942_RS11885	Synpcc7942_2339	-1.58248	2.54175e-26	1.22254e-25	SYNPCC7942_RS11885	1035	bifunctional hydroxymethylpyrimidine kinase/phosphomethylpyrimidine kinase && PF00294:pfkB family carbohydrate kinase
SYNPCC7942_RS04000	Synpcc7942_0771	1.22033	2.59096e-26	1.2441e-25	SYNPCC7942_RS04000	1215	glutathione S-transferase family protein && PF13417:Glutathione S-transferase, N-terminal domain|PF13410:Glutathione S-transferase, C-terminal domain
SYNPCC7942_RS01950	Synpcc7942_0382	-1.75844	2.62385e-26	1.25776e-25	SYNPCC7942_RS01950	267	TM2 domain-containing protein && -
SYNPCC7942_RS00435	Synpcc7942_0088	1.42079	2.87707e-26	1.37682e-25	SYNPCC7942_RS00435	723	hypothetical protein && -
SYNPCC7942_RS11370	Synpcc7942_2239	-1.57776	3.05961e-26	1.4617e-25	SYNPCC7942_RS11370	516	hypothetical protein && PF09626:Dihaem cytochrome c
SYNPCC7942_RS06870	Synpcc7942_1344	-1.15538	3.30576e-26	1.57664e-25	ndhI	609	NAD(P)H-quinone oxidoreductase subunit I && PF13237:4Fe-4S dicluster domain
SYNPCC7942_RS11530	Synpcc7942_2269	1.71658	4.0066e-26	1.90768e-25	SYNPCC7942_RS11530	738	DUF2232 domain-containing protein && PF09991:Predicted membrane protein (DUF2232)
SYNPCC7942_RS03460	Synpcc7942_0676	1.43784	4.09546e-26	1.94672e-25	SYNPCC7942_RS03460	1206	hypothetical protein && -
SYNPCC7942_RS03185	Synpcc7942_0621	1.32594	4.24472e-26	2.01428e-25	SYNPCC7942_RS03185	1179	hypothetical protein && -
SYNPCC7942_RS12585	Synpcc7942_2477	1.47238	4.49975e-26	2.13174e-25	SYNPCC7942_RS12585	897	TIGR01777 family oxidoreductase && PF01370:NAD dependent epimerase/dehydratase family|PF08338:Domain of unknown function (DUF1731)
Novel00045	#N/A	-1.19702	4.91834e-26	2.32616e-25	-	237	PF10989:Protein of unknown function (DUF2808)
sRNA00045	#N/A	1.59842	5.17966e-26	2.44566e-25	-	95	-
SYNPCC7942_RS12230	Synpcc7942_2406	1.15438	5.36753e-26	2.53015e-25	thiO	1140	glycine oxidase ThiO && PF01266:FAD dependent oxidoreductase
Novel00057	#N/A	-1.13118	5.53798e-26	2.60616e-25	-	393	PF00210:Ferritin-like domain
SYNPCC7942_RS13185	Synpcc7942_2589	-1.33834	6.97433e-26	3.27666e-25	SYNPCC7942_RS13185	786	2-phosphosulfolactate phosphatase family protein && PF04029:2-phosphosulpholactate phosphatase
SYNPCC7942_RS12425	Synpcc7942_2445	1.49907	8.42186e-26	3.95019e-25	SYNPCC7942_RS12425	1014	PstS family phosphate ABC transporter substrate-binding protein && PF12849:PBP superfamily domain
SYNPCC7942_RS00285	Synpcc7942_0057	1.67027	9.75638e-26	4.56857e-25	SYNPCC7942_RS00285	1233	class I SAM-dependent methyltransferase && PF13489:Methyltransferase domain|PF08484:C-methyltransferase C-terminal domain|PF08421:Putative zinc binding domain
SYNPCC7942_RS03375	Synpcc7942_0659	1.56589	1.00912e-25	4.71754e-25	SYNPCC7942_RS03375	1506	helicase && PF13307:Helicase C-terminal domain
SYNPCC7942_RS05985	Synpcc7942_1167	-1.6862	1.94537e-25	9.07947e-25	SYNPCC7942_RS05985	558	phycobiliprotein lyase && PF09367:CpeS-like protein
SYNPCC7942_RS03435	Synpcc7942_0671	1.72112	1.97826e-25	9.21778e-25	SYNPCC7942_RS03435	498	small multi-drug export protein && PF06695:Putative small multi-drug export protein
SYNPCC7942_RS03235	Synpcc7942_0630	-1.31767	2.31358e-25	1.07449e-24	SYNPCC7942_RS03235	1143	DUF3747 domain-containing protein && PF12565:Protein of unknown function (DUF3747)
SYNPCC7942_RS09770	Synpcc7942_1925	-1.51526	2.73352e-25	1.26744e-24	SYNPCC7942_RS09770	852	M23 family metallopeptidase && PF01551:Peptidase family M23
SYNPCC7942_RS08265	Synpcc7942_1620	-1.44836	3.27462e-25	1.51585e-24	SYNPCC7942_RS08265	1506	AAA family ATPase && PF00004:ATPase family associated with various cellular activities (AAA)
SYNPCC7942_RS08625	Synpcc7942_1694	-1.34965	3.29854e-25	1.52443e-24	SYNPCC7942_RS08625	2577	DNA topoisomerase 4 subunit A && PF00521:DNA gyrase/topoisomerase IV, subunit A
SYNPCC7942_RS09670	Synpcc7942_1907	-1.31299	3.54197e-25	1.63427e-24	acsF	1077	magnesium-protoporphyrin IX monomethyl ester (oxidative) cyclase && PF02915:Rubrerythrin
SYNPCC7942_RS09910	Synpcc7942_1952	-1.5969	4.36705e-25	2.01168e-24	SYNPCC7942_RS09910	342	hypothetical protein && -
SYNPCC7942_RS06505	Synpcc7942_1270	1.48267	5.51099e-25	2.53452e-24	SYNPCC7942_RS06505	207	hypothetical protein && -
SYNPCC7942_RS01260	Synpcc7942_0247	-1.57427	6.79933e-25	3.12196e-24	SYNPCC7942_RS01260	1134	ABC transporter permease subunit && PF00528:Binding-protein-dependent transport system inner membrane component
SYNPCC7942_RS10770	Synpcc7942_2124	-1.75933	6.94868e-25	3.18538e-24	SYNPCC7942_RS10770	972	histone deacetylase && PF00850:Histone deacetylase domain
SYNPCC7942_RS10870	Synpcc7942_2141	1.48327	7.27784e-25	3.33088e-24	SYNPCC7942_RS10870	465	hypothetical protein && -
SYNPCC7942_RS03075	Synpcc7942_0599	1.35062	7.33872e-25	3.35332e-24	SYNPCC7942_RS03075	603	TetR/AcrR family transcriptional regulator && PF00440:Bacterial regulatory proteins, tetR family
SYNPCC7942_RS00580	Synpcc7942_0114	1.20771	7.35499e-25	3.35534e-24	SYNPCC7942_RS00580	372	hypothetical protein && -
SYNPCC7942_RS04490	Synpcc7942_0871	2.51194	9.27236e-25	4.22325e-24	SYNPCC7942_RS04490	210	type II toxin-antitoxin system HicB family antitoxin && -
SYNPCC7942_RS00875	Synpcc7942_0172	-1.78988	9.40628e-25	4.27737e-24	SYNPCC7942_RS00875	294	hypothetical protein && -
SYNPCC7942_RS07835	Synpcc7942_1533	1.40349	1.26164e-24	5.71878e-24	SYNPCC7942_RS07835	762	succinate dehydrogenase/fumarate reductase iron-sulfur subunit && PF13085:2Fe-2S iron-sulfur cluster binding domain|PF13183:4Fe-4S dicluster domain
SYNPCC7942_RS11470	Synpcc7942_2256	1.67037	1.40932e-24	6.37796e-24	SYNPCC7942_RS11470	555	alpha/beta hydrolase && PF07176:Alpha/beta hydrolase of unknown function (DUF1400)
SYNPCC7942_RS06185	Synpcc7942_1208	1.62289	1.702e-24	7.68464e-24	SYNPCC7942_RS06185	255	type II toxin-antitoxin system prevent-host-death family antitoxin && -
SYNPCC7942_RS05080	Synpcc7942_0989	1.34584	1.70348e-24	7.68464e-24	SYNPCC7942_RS05080	444	hypothetical protein && -
SYNPCC7942_RS10980	Synpcc7942_2161	-2.75929	2.2081e-24	9.94523e-24	SYNPCC7942_RS10980	657	class I SAM-dependent methyltransferase && PF13578:Methyltransferase domain
SYNPCC7942_RS13715	#N/A	-2.7672	2.30732e-24	1.03756e-23	SYNPCC7942_RS13715	462	transposase && PF13340:Putative transposase of IS4/5 family (DUF4096)
SYNPCC7942_RS13905	#N/A	1.68902	3.79508e-24	1.70388e-23	SYNPCC7942_RS13905	138	hypothetical protein && -
SYNPCC7942_RS01860	Synpcc7942_0365	-3.23011	4.32457e-24	1.93853e-23	SYNPCC7942_RS01860	630	response regulator && -
SYNPCC7942_RS11510	Synpcc7942_2265	1.07796	4.5584e-24	2.0369e-23	SYNPCC7942_RS11510	1296	glutamate-5-semialdehyde dehydrogenase && PF00171:Aldehyde dehydrogenase family
SYNPCC7942_RS10585	Synpcc7942_2088	2.17201	5.8066e-24	2.59057e-23	SYNPCC7942_RS10585	315	hypothetical protein && -
SYNPCC7942_RS03520	Synpcc7942_0686	1.02637	7.5677e-24	3.37096e-23	cofH	1161	7%2C8-didemethyl-8-hydroxy-5-deazariboflavin synthase subunit CofH && -
SYNPCC7942_RS07745	Synpcc7942_1515	1.15325	8.71541e-24	3.8761e-23	SYNPCC7942_RS07745	972	serine/threonine phosphatase && PF13672:Protein phosphatase 2C
SYNPCC7942_RS11090	Synpcc7942_2182	1.80905	8.8942e-24	3.94941e-23	SYNPCC7942_RS11090	186	hypothetical protein && -
SYNPCC7942_RS01850	Synpcc7942_0363	-2.1242	1.38494e-23	6.14011e-23	SYNPCC7942_RS01850	285	hypothetical protein && -
SYNPCC7942_RS10195	Synpcc7942_2010	-1.38699	1.64229e-23	7.25836e-23	SYNPCC7942_RS10195	504	cytochrome c-550 && PF14495:Cytochrome c-550 domain
SYNPCC7942_RS13930	Synpcc7942_0577	-1.70192	1.90211e-23	8.39358e-23	SYNPCC7942_RS13930	171	ssl1498 family light-harvesting-like protein && -
SYNPCC7942_RS11610	Synpcc7942_2284	1.42521	2.01274e-23	8.86797e-23	SYNPCC7942_RS11610	912	alpha/beta hydrolase && PF12697:Alpha/beta hydrolase family
SYNPCC7942_RS09065	Synpcc7942_1784	1.53992	2.09784e-23	9.22854e-23	SYNPCC7942_RS09065	828	RNA polymerase sigma factor SigF && PF04542:Sigma-70 region 2|PF08281:Sigma-70, region 4
SYNPCC7942_RS11265	Synpcc7942_2218	1.42447	2.72616e-23	1.1974e-22	rplF	540	50S ribosomal protein L6 && PF00347:Ribosomal protein L6
SYNPCC7942_RS01945	Synpcc7942_0381	-1.27594	2.80542e-23	1.2303e-22	SYNPCC7942_RS01945	315	DUF2752 domain-containing protein && PF10825:Protein of unknown function (DUF2752)
SYNPCC7942_RS02330	Synpcc7942_0457	-2.02548	3.01905e-23	1.32194e-22	SYNPCC7942_RS02330	618	hypothetical protein && -
SYNPCC7942_RS09465	Synpcc7942_1865	1.20495	4.27021e-23	1.86116e-22	SYNPCC7942_RS09465	921	NAD(+) kinase && PF01513:ATP-NAD kinase
SYNPCC7942_RS09390	Synpcc7942_1851	1.58669	4.34308e-23	1.89001e-22	cobG	1464	precorrin-3B synthase && PF01077:Nitrite and sulphite reductase 4Fe-4S domain|PF03460:Nitrite/Sulfite reductase ferredoxin-like half domain
SYNPCC7942_RS13520	#N/A	-3.25619	6.90097e-23	2.99854e-22	SYNPCC7942_RS13520	228	hypothetical protein && -
SYNPCC7942_RS02580	Synpcc7942_0508	-1.42051	8.84916e-23	3.83915e-22	SYNPCC7942_RS02580	1131	geranylgeranyl reductase family protein && -
SYNPCC7942_RS12415	Synpcc7942_2443	-1.11825	8.86921e-23	3.84197e-22	pstC	933	phosphate ABC transporter permease subunit PstC && PF00528:Binding-protein-dependent transport system inner membrane component
SYNPCC7942_RS06465	Synpcc7942_1262	1.20696	8.91193e-23	3.85458e-22	SYNPCC7942_RS06465	1620	NAD(P)/FAD-dependent oxidoreductase && -
SYNPCC7942_RS01415	Synpcc7942_0278	2.62412	1.02948e-22	4.43915e-22	hoxE	498	bidirectional hydrogenase complex protein HoxE && PF01257:Thioredoxin-like [2Fe-2S] ferredoxin
SYNPCC7942_RS09545	Synpcc7942_1882	-1.26085	1.14607e-22	4.93438e-22	psbU	411	photosystem II complex extrinsic protein PsbU && PF06514:Photosystem II 12 kDa extrinsic protein (PsbU)
SYNPCC7942_RS13750	Synpcc7942_1290	-1.66106	1.19944e-22	5.15632e-22	SYNPCC7942_RS13750	171	metallothionein && -
SYNPCC7942_RS04805	Synpcc7942_0934	-1.70063	1.31653e-22	5.65109e-22	SYNPCC7942_RS04805	1062	anthranilate phosphoribosyltransferase family protein && PF02885:Glycosyl transferase family, helical bundle domain|PF00591:Glycosyl transferase family, a/b domain
SYNPCC7942_RS05970	Synpcc7942_1164	2.56784	1.35136e-22	5.79183e-22	SYNPCC7942_RS05970	1425	hypothetical protein && -
SYNPCC7942_RS05405	Synpcc7942_1054	-1.9979	1.3872e-22	5.93648e-22	SYNPCC7942_RS05405	822	HEAT repeat domain-containing protein && PF13646:HEAT repeats|PF03130:PBS lyase HEAT-like repeat
SYNPCC7942_RS02535	Synpcc7942_0499	-1.62834	1.60959e-22	6.86742e-22	SYNPCC7942_RS02535	978	methyltransferase && PF00891:O-methyltransferase|PF16864:Dimerisation domain
SYNPCC7942_RS09155	Synpcc7942_1802	-1.22779	1.68797e-22	7.191e-22	SYNPCC7942_RS09155	1623	DUF3685 domain-containing protein && PF12452:Protein of unknown function (DUF3685)
SYNPCC7942_RS01590	Synpcc7942_0312	-1.61933	1.73825e-22	7.38299e-22	SYNPCC7942_RS01590	429	YraN family protein && PF02021:Uncharacterised protein family UPF0102
SYNPCC7942_RS06865	Synpcc7942_1343	-1.54373	1.77717e-22	7.53701e-22	nuoH	1119	NADH-quinone oxidoreductase subunit NuoH && PF00146:NADH dehydrogenase
SYNPCC7942_RS06680	Synpcc7942_1306	1.26132	1.79136e-22	7.58582e-22	SYNPCC7942_RS06680	561	DUF3172 domain-containing protein && PF11371:Protein of unknown function (DUF3172)
SYNPCC7942_RS05450	Synpcc7942_1062	1.15529	1.89123e-22	7.99679e-22	SYNPCC7942_RS05450	228	DUF4351 domain-containing protein && -
SYNPCC7942_RS12780	Synpcc7942_2517	-1.15371	2.73128e-22	1.15316e-21	SYNPCC7942_RS12780	699	hypothetical protein && -
SYNPCC7942_RS00475	Synpcc7942_0094	-1.90447	2.74526e-22	1.15734e-21	SYNPCC7942_RS00475	936	DNA polymerase III subunit delta' && PF13177:DNA polymerase III, delta subunit
SYNPCC7942_RS05560	Synpcc7942_1083	-1.3234	3.75488e-22	1.58062e-21	SYNPCC7942_RS05560	1377	glycosyltransferase family 2 protein && PF13641:Glycosyltransferase like family 2
SYNPCC7942_RS02600	Synpcc7942_0512	1.04566	4.31287e-22	1.81281e-21	SYNPCC7942_RS02600	1185	YjgP/YjgQ family permease && PF03739:Predicted permease YjgP/YjgQ family
SYNPCC7942_RS03285	Synpcc7942_0640	1.01443	4.49268e-22	1.88559e-21	SYNPCC7942_RS03285	1767	ABC transporter ATP-binding protein && PF00005:ABC transporter|PF00664:ABC transporter transmembrane region
SYNPCC7942_RS01965	Synpcc7942_0385	-1.35068	4.68e-22	1.96131e-21	chlP	1248	geranylgeranyl reductase && PF01494:FAD binding domain
SYNPCC7942_RS10625	Synpcc7942_2096	1.29786	4.79575e-22	2.00685e-21	SYNPCC7942_RS10625	1995	diguanylate cyclase && PF00571:CBS domain|PF00990:Diguanylate cyclase, GGDEF domain|PF01590:GAF domain
SYNPCC7942_RS12475	Synpcc7942_2455	1.34379	4.80327e-22	2.00703e-21	SYNPCC7942_RS12475	633	DUF3038 domain-containing protein && PF11237:Protein of unknown function (DUF3038)
SYNPCC7942_RS11195	Synpcc7942_2203	-1.20677	5.46062e-22	2.27834e-21	prfA	1107	peptide chain release factor 1 && PF03462:PCRF domain|PF00472:RF-1 domain
sRNA00029	#N/A	-1.5676	5.65551e-22	2.35619e-21	-	161	-
SYNPCC7942_RS05695	Synpcc7942_1111	-1.27632	5.94169e-22	2.47178e-21	SYNPCC7942_RS05695	1584	serine/threonine protein kinase && PF00069:Protein kinase domain
SYNPCC7942_RS13855	Synpcc7942_2486	1.04972	7.43805e-22	3.0807e-21	SYNPCC7942_RS13855	1581	hypothetical protein && -
SYNPCC7942_RS06470	Synpcc7942_1263	1.70615	7.67054e-22	3.17236e-21	SYNPCC7942_RS06470	1125	RNA methyltransferase && PF01170:Putative RNA methylase family UPF0020|PF02926:THUMP domain
SYNPCC7942_RS05750	Synpcc7942_1123	1.11483	7.92406e-22	3.27243e-21	SYNPCC7942_RS05750	216	30S ribosomal protein S18 && -
SYNPCC7942_RS06600	Synpcc7942_1289	1.0289	8.66687e-22	3.57398e-21	SYNPCC7942_RS06600	1341	TldD/PmbA family protein && PF01523:Putative modulator of DNA gyrase
SYNPCC7942_RS08900	Synpcc7942_1749	-1.00825	9.05192e-22	3.72734e-21	SYNPCC7942_RS08900	393	ferredoxin && PF13370:4Fe-4S single cluster domain of Ferredoxin I
SYNPCC7942_RS10255	Synpcc7942_2021	2.09888	9.12973e-22	3.75392e-21	SYNPCC7942_RS10255	294	YlxR family protein && -
SYNPCC7942_RS10450	Synpcc7942_2060	1.85944	1.05354e-21	4.32561e-21	SYNPCC7942_RS10450	666	YggS family pyridoxal phosphate-dependent enzyme && PF01168:Alanine racemase, N-terminal domain
SYNPCC7942_RS00335	Synpcc7942_0068	1.59872	1.08838e-21	4.46221e-21	SYNPCC7942_RS00335	954	ABC transporter ATP-binding protein && PF00005:ABC transporter
SYNPCC7942_RS11275	Synpcc7942_2220	1.29052	1.29262e-21	5.28427e-21	rplE	540	50S ribosomal protein L5 && PF00281:Ribosomal protein L5|PF00673:ribosomal L5P family C-terminus
SYNPCC7942_RS02835	Synpcc7942_0557	1.85479	1.95077e-21	7.95183e-21	SYNPCC7942_RS02835	192	hypothetical protein && -
SYNPCC7942_RS10135	Synpcc7942_1999	-1.24747	2.34792e-21	9.55696e-21	SYNPCC7942_RS10135	288	RNA-binding protein && -
SYNPCC7942_RS13870	Synpcc7942_0916	-1.34266	2.54687e-21	1.03223e-20	SYNPCC7942_RS13870	129	hypothetical protein && -
SYNPCC7942_RS09890	Synpcc7942_1949	1.23509	2.79109e-21	1.12798e-20	SYNPCC7942_RS09890	309	DUF3181 family protein && PF11378:Protein of unknown function (DUF3181)
SYNPCC7942_RS02870	Synpcc7942_0564	-1.15247	3.08384e-21	1.24452e-20	SYNPCC7942_RS02870	714	DevA family ABC transporter ATP-binding protein && PF00005:ABC transporter
SYNPCC7942_RS07990	Synpcc7942_R0001	3.02693	3.40787e-21	1.37333e-20	SYNPCC7942_RS07990	72	tRNA-Gly && -
SYNPCC7942_RS13000	Synpcc7942_2558	1.47649	4.59153e-21	1.8477e-20	SYNPCC7942_RS13000	1167	cysteine desulfurase && PF00266:Aminotransferase class-V
SYNPCC7942_RS07740	Synpcc7942_1514	-1.79132	5.09555e-21	2.04761e-20	SYNPCC7942_RS07740	600	pseudouridine synthase && PF00849:RNA pseudouridylate synthase
SYNPCC7942_RS01730	Synpcc7942_0339	1.63387	5.54681e-21	2.2258e-20	SYNPCC7942_RS01730	1080	DUF3326 domain-containing protein && PF11805:Protein of unknown function (DUF3326)
SYNPCC7942_RS02335	Synpcc7942_0458	-1.35441	5.71119e-21	2.28851e-20	fghA	837	S-formylglutathione hydrolase && PF00756:Putative esterase
SYNPCC7942_RS13240	Synpcc7942_2599	-2.71003	6.02515e-21	2.41091e-20	SYNPCC7942_RS13240	354	hypothetical protein && PF01187:Macrophage migration inhibitory factor (MIF)
SYNPCC7942_RS13955	#N/A	1.25625	6.27245e-21	2.50633e-20	SYNPCC7942_RS13955	198	hypothetical protein && -
SYNPCC7942_RS10745	Synpcc7942_2119	1.30562	6.34421e-21	2.53143e-20	rlmB	1560	23S rRNA (guanosine(2251)-2'-O)-methyltransferase RlmB && PF00588:SpoU rRNA Methylase family|PF08032:RNA 2'-O ribose methyltransferase substrate binding
SYNPCC7942_RS09895	Synpcc7942_1950	1.33525	6.35747e-21	2.53315e-20	SYNPCC7942_RS09895	252	hypothetical protein && -
SYNPCC7942_RS06120	Synpcc7942_1195	1.24473	9.1146e-21	3.61648e-20	SYNPCC7942_RS06120	501	hypothetical protein && -
SYNPCC7942_RS03455	Synpcc7942_0675	-1.27814	1.03011e-20	4.08153e-20	SYNPCC7942_RS03455	522	cofactor assembly of complex C subunit B && PF12046:Cofactor assembly of complex C subunit B
SYNPCC7942_RS12570	Synpcc7942_2473	-1.50279	1.03457e-20	4.09347e-20	SYNPCC7942_RS12570	1389	SpoIIE family protein phosphatase && PF07228:Stage II sporulation protein E (SpoIIE)
SYNPCC7942_RS03850	Synpcc7942_0743	1.06086	1.11725e-20	4.41447e-20	SYNPCC7942_RS03850	2016	DUF4815 domain-containing protein && PF16075:Domain of unknown function (DUF4815)
SYNPCC7942_RS08015	Synpcc7942_1569	-1.33083	1.14966e-20	4.53619e-20	SYNPCC7942_RS08015	519	cupredoxin domain-containing protein && PF13473:Cupredoxin-like domain
SYNPCC7942_RS11960	Synpcc7942_2354	-1.29309	1.16853e-20	4.60422e-20	SYNPCC7942_RS11960	525	FKBP-type peptidyl-prolyl cis-trans isomerase && PF00254:FKBP-type peptidyl-prolyl cis-trans isomerase
SYNPCC7942_RS08495	Synpcc7942_1666	1.09599	1.26737e-20	4.97983e-20	SYNPCC7942_RS08495	705	neutral zinc metallopeptidase && PF04228:Putative neutral zinc metallopeptidase
SYNPCC7942_RS01420	Synpcc7942_0279	1.40087	1.6938e-20	6.63697e-20	SYNPCC7942_RS01420	1605	NAD(P)H-dependent oxidoreductase subunit E && PF10589:NADH-ubiquinone oxidoreductase-F iron-sulfur binding region|PF01512:Respiratory-chain NADH dehydrogenase 51 Kd subunit|PF01257:Thioredoxin-like [2Fe-2S] ferredoxin
SYNPCC7942_RS09325	Synpcc7942_1838	1.54704	1.70836e-20	6.68479e-20	SYNPCC7942_RS09325	1527	ferredoxin:protochlorophyllide reductase (ATP-dependent) subunit B && PF08369:Proto-chlorophyllide reductase 57 kD subunit|PF00148:Nitrogenase component 1 type Oxidoreductase
SYNPCC7942_RS08945	Synpcc7942_1760	-1.15471	1.84113e-20	7.19437e-20	ald	1092	alanine dehydrogenase && PF01262:Alanine dehydrogenase/PNT, C-terminal domain|PF05222:Alanine dehydrogenase/PNT, N-terminal domain
SYNPCC7942_RS04750	Synpcc7942_0923	-1.16504	1.9925e-20	7.77513e-20	SYNPCC7942_RS04750	876	S-methyl-5'-thioadenosine phosphorylase && PF01048:Phosphorylase superfamily
SYNPCC7942_RS09320	Synpcc7942_1837	1.13681	2.0611e-20	8.02073e-20	SYNPCC7942_RS09320	345	DUF2605 domain-containing protein && PF10792:Protein of unknown function (DUF2605)
SYNPCC7942_RS07760	Synpcc7942_1518	1.18397	2.19366e-20	8.52488e-20	SYNPCC7942_RS07760	2301	ATP-dependent helicase && PF00580:UvrD/REP helicase N-terminal domain|PF13361:UvrD-like helicase C-terminal domain
SYNPCC7942_RS13570	Synpcc7942_B2649	2.76604	2.29627e-20	8.91143e-20	SYNPCC7942_RS13570	483	ANL24 && PF01816:Leucine rich repeat variant
SYNPCC7942_RS13615	Synpcc7942_0593	-1.52727	2.34088e-20	9.0721e-20	SYNPCC7942_RS13615	753	DUF3887 domain-containing protein && PF13026:Protein of unknown function (DUF3887)
SYNPCC7942_RS08150	Synpcc7942_1596	1.80985	3.20915e-20	1.24201e-19	SYNPCC7942_RS08150	738	SDR family oxidoreductase && PF00106:short chain dehydrogenase
SYNPCC7942_RS13255	Synpcc7942_2602	1.56286	3.41893e-20	1.3214e-19	SYNPCC7942_RS13255	948	cytochrome c oxidase subunit II && PF00116:Cytochrome C oxidase subunit II, periplasmic domain|PF02790:Cytochrome C oxidase subunit II, transmembrane domain
SYNPCC7942_RS12485	Synpcc7942_2457	-1.32369	3.51001e-20	1.35475e-19	glyQ	879	glycine--tRNA ligase subunit alpha && PF02091:Glycyl-tRNA synthetase alpha subunit
SYNPCC7942_RS03425	Synpcc7942_0669	-1.45469	3.56641e-20	1.37464e-19	SYNPCC7942_RS03425	585	3-methyladenine DNA glycosylase && PF02245:Methylpurine-DNA glycosylase (MPG)
SYNPCC7942_RS11255	Synpcc7942_2216	1.30846	3.59696e-20	1.38454e-19	rpsE	543	30S ribosomal protein S5 && PF03719:Ribosomal protein S5, C-terminal domain|PF00333:Ribosomal protein S5, N-terminal domain
sRNA00014	#N/A	1.10465	3.88103e-20	1.48983e-19	-	59	-
SYNPCC7942_RS03940	Synpcc7942_0761	1.37745	4.1283e-20	1.58261e-19	SYNPCC7942_RS03940	729	hypothetical protein && -
SYNPCC7942_RS01215	Synpcc7942_0239	-2.12666	4.15606e-20	1.5911e-19	SYNPCC7942_RS01215	360	c-type cytochrome && PF13442:Cytochrome C oxidase, cbb3-type, subunit III
SYNPCC7942_RS05900	Synpcc7942_1151	-1.04632	4.58967e-20	1.75473e-19	SYNPCC7942_RS05900	1584	bifunctional pantoate--beta-alanine ligase/(d)CMP kinase && PF02569:Pantoate-beta-alanine ligase|PF02224:Cytidylate kinase
SYNPCC7942_RS07160	Synpcc7942_1399	1.38786	5.12752e-20	1.95512e-19	SYNPCC7942_RS07160	1236	HlyD family efflux transporter periplasmic adaptor subunit && PF13437:HlyD family secretion protein
SYNPCC7942_RS08180	Synpcc7942_1603	1.30199	5.12761e-20	1.95512e-19	SYNPCC7942_RS08180	1128	serine hydrolase && PF13354:Beta-lactamase enzyme family
SYNPCC7942_RS06790	Synpcc7942_1328	-1.60353	5.41857e-20	2.06328e-19	SYNPCC7942_RS06790	393	DUF1622 domain-containing protein && PF07784:Protein of unknown function (DUF1622)
SYNPCC7942_RS03570	Synpcc7942_0696	-1.05307	5.5938e-20	2.12715e-19	SYNPCC7942_RS03570	96	photosystem II reaction center protein T && -
SYNPCC7942_RS09715	Synpcc7942_1914	1.33146	6.19591e-20	2.35295e-19	SYNPCC7942_RS09715	459	hypothetical protein && -
SYNPCC7942_RS11260	Synpcc7942_2217	1.33577	6.95592e-20	2.63803e-19	SYNPCC7942_RS11260	363	50S ribosomal protein L18 && PF00861:Ribosomal L18 of archaea, bacteria, mitoch. and chloroplast
SYNPCC7942_RS05030	Synpcc7942_0979	1.65714	1.12459e-19	4.2593e-19	SYNPCC7942_RS05030	504	DinB family protein && PF05163:DinB family
SYNPCC7942_RS06265	Synpcc7942_1223	1.54451	1.17522e-19	4.43921e-19	SYNPCC7942_RS06265	1179	FtsX-like permease family protein && PF02687:FtsX-like permease family|PF12704:MacB-like periplasmic core domain
SYNPCC7942_RS01010	Synpcc7942_0199	-1.38137	1.24021e-19	4.67847e-19	SYNPCC7942_RS01010	927	DUF2231 domain-containing protein && PF09990:Predicted membrane protein (DUF2231)
SYNPCC7942_RS04470	Synpcc7942_0867	-1.55375	1.27053e-19	4.78646e-19	SYNPCC7942_RS04470	276	hypothetical protein && -
SYNPCC7942_RS08950	Synpcc7942_1761	-1.15325	1.61791e-19	6.08706e-19	SYNPCC7942_RS08950	1731	TolC family protein && PF02321:Outer membrane efflux protein
SYNPCC7942_RS09750	Synpcc7942_1921	-1.80131	1.6666e-19	6.26192e-19	SYNPCC7942_RS09750	453	gamma-glutamylcyclotransferase && PF06094:Gamma-glutamyl cyclotransferase, AIG2-like
SYNPCC7942_RS02295	Synpcc7942_0449	-1.0733	1.85589e-19	6.96389e-19	serS	1287	serine--tRNA ligase && PF02403:Seryl-tRNA synthetase N-terminal domain|PF00587:tRNA synthetase class II core domain (G, H, P, S and T)
SYNPCC7942_RS08475	Synpcc7942_1662	-1.12107	1.95385e-19	7.31208e-19	SYNPCC7942_RS08475	1437	cysteine--tRNA ligase && PF09190:DALR domain|PF01406:tRNA synthetases class I (C) catalytic domain
SYNPCC7942_RS04185	Synpcc7942_0809	-1.01324	1.97138e-19	7.36796e-19	SYNPCC7942_RS04185	1617	glycosyltransferase family 39 protein && PF13231:Dolichyl-phosphate-mannose-protein mannosyltransferase
SYNPCC7942_RS10090	Synpcc7942_1990	2.81549	2.43564e-19	9.07918e-19	SYNPCC7942_RS10090	663	TMEM165/GDT1 family protein && PF01169:Uncharacterized protein family UPF0016
SYNPCC7942_RS00050	Synpcc7942_0010	1.64691	2.63368e-19	9.79163e-19	SYNPCC7942_RS00050	627	DedA family protein && PF09335:SNARE associated Golgi protein
SYNPCC7942_RS00955	Synpcc7942_0188	-1.24634	2.74051e-19	1.01755e-18	SYNPCC7942_RS00955	1737	EAL domain-containing protein && PF13426:PAS domain|PF00990:Diguanylate cyclase, GGDEF domain|PF00563:EAL domain
SYNPCC7942_RS02405	Synpcc7942_0471	-1.26674	3.01643e-19	1.11707e-18	SYNPCC7942_RS02405	831	carbohydrate ABC transporter permease && PF00528:Binding-protein-dependent transport system inner membrane component
SYNPCC7942_RS07585	Synpcc7942_1484	-1.08449	3.03956e-19	1.12269e-18	SYNPCC7942_RS07585	1494	UDP-N-acetylmuramoyl-L-alanyl-D-glutamate--2%2C6-diaminopimelate ligase && PF08245:Mur ligase middle domain|PF01225:Mur ligase family, catalytic domain|PF02875:Mur ligase family, glutamate ligase domain
SYNPCC7942_RS04685	Synpcc7942_0911	-1.65952	3.67371e-19	1.35516e-18	SYNPCC7942_RS04685	252	hypothetical protein && -
SYNPCC7942_RS04150	Synpcc7942_0802	1.44132	5.30571e-19	1.9544e-18	SYNPCC7942_RS04150	588	allophycocyanin alpha chain-like protein && PF00502:Phycobilisome protein
SYNPCC7942_RS01350	Synpcc7942_0265	-1.19684	5.312e-19	1.9544e-18	SYNPCC7942_RS01350	276	DUF3143 domain-containing protein && -
SYNPCC7942_RS01100	Synpcc7942_0217	3.07923	5.47467e-19	2.01164e-18	SYNPCC7942_RS01100	765	HAD family hydrolase && PF12710:haloacid dehalogenase-like hydrolase
SYNPCC7942_RS02385	Synpcc7942_0468	1.12337	6.07803e-19	2.22756e-18	secG	240	preprotein translocase subunit SecG && -
SYNPCC7942_RS08395	Synpcc7942_1646	1.35039	6.54277e-19	2.39479e-18	SYNPCC7942_RS08395	723	hypothetical protein && -
SYNPCC7942_RS00490	Synpcc7942_0096	1.30071	6.9086e-19	2.52543e-18	SYNPCC7942_RS00490	522	DUF1269 domain-containing protein && PF06897:Protein of unknown function (DUF1269)
SYNPCC7942_RS02065	Synpcc7942_0405	1.42337	7.46797e-19	2.72639e-18	holA	999	DNA polymerase III subunit delta && PF06144:DNA polymerase III, delta subunit
SYNPCC7942_RS05335	Synpcc7942_1039	-3.33792	8.68431e-19	3.15823e-18	SYNPCC7942_RS05335	477	nuclear transport factor 2 family protein && PF07080:Protein of unknown function (DUF1348)
SYNPCC7942_RS12280	Synpcc7942_2417	-1.27212	9.1004e-19	3.30531e-18	SYNPCC7942_RS12280	1266	sugar ABC transporter substrate-binding protein && PF01547:Bacterial extracellular solute-binding protein
SYNPCC7942_RS07535	Synpcc7942_1474	1.21446	1.03638e-18	3.75938e-18	SYNPCC7942_RS07535	336	cation:proton antiporter subunit C && PF00420:NADH-ubiquinone/plastoquinone oxidoreductase chain 4L
SYNPCC7942_RS04120	Synpcc7942_0796	1.49466	1.218e-18	4.4069e-18	SYNPCC7942_RS04120	546	DUF721 domain-containing protein && PF05258:Protein of unknown function (DUF721)
SYNPCC7942_RS13735	Synpcc7942_1122	1.0068	1.22752e-18	4.43566e-18	rpmG	195	50S ribosomal protein L33 && -
SYNPCC7942_RS00100	Synpcc7942_0019	-1.01793	1.27503e-18	4.60147e-18	sir	1875	sulfite reductase%2C ferredoxin dependent && PF03460:Nitrite/Sulfite reductase ferredoxin-like half domain|PF01077:Nitrite and sulphite reductase 4Fe-4S domain
SYNPCC7942_RS02055	Synpcc7942_0403	1.3619	1.33786e-18	4.82208e-18	SYNPCC7942_RS02055	180	DUF3285 domain-containing protein && -
SYNPCC7942_RS05230	Synpcc7942_1017	1.04965	1.70109e-18	6.12349e-18	SYNPCC7942_RS05230	762	YebC/PmpR family DNA-binding transcriptional regulator && PF01709:Transcriptional regulator
SYNPCC7942_RS04390	Synpcc7942_0850	1.63809	1.91919e-18	6.89982e-18	SYNPCC7942_RS04390	201	DUF2811 domain-containing protein && -
SYNPCC7942_RS01085	Synpcc7942_0214	1.65961	1.98692e-18	7.13428e-18	SYNPCC7942_RS01085	972	AEC family transporter && PF03547:Membrane transport protein
SYNPCC7942_RS06075	Synpcc7942_1186	-2.68453	2.08392e-18	7.47311e-18	SYNPCC7942_RS06075	699	dihydrofolate reductase family protein && PF01872:RibD C-terminal domain
SYNPCC7942_RS04895	Synpcc7942_0952	-1.10255	2.39274e-18	8.56969e-18	SYNPCC7942_RS04895	792	PD-(D/E)XK nuclease family protein && PF12705:PD-(D/E)XK nuclease superfamily
SYNPCC7942_RS12470	Synpcc7942_2454	-1.03831	2.42e-18	8.65641e-18	SYNPCC7942_RS12470	915	ABC transporter permease subunit && PF00528:Binding-protein-dependent transport system inner membrane component
SYNPCC7942_RS06270	Synpcc7942_1224	1.40168	2.9742e-18	1.06253e-17	SYNPCC7942_RS06270	1101	HlyD family efflux transporter periplasmic adaptor subunit && PF13437:HlyD family secretion protein|PF13533:Biotin-lipoyl like
SYNPCC7942_RS07150	Synpcc7942_1397	-1.23555	3.00049e-18	1.07058e-17	SYNPCC7942_RS07150	1329	hypothetical protein && -
SYNPCC7942_RS00025	Synpcc7942_0005	-1.71845	3.02873e-18	1.07929e-17	SYNPCC7942_RS00025	1596	permease && -
SYNPCC7942_RS07155	Synpcc7942_1398	1.53451	3.47691e-18	1.23745e-17	SYNPCC7942_RS07155	2223	glycosyltransferase && PF00535:Glycosyl transferase family 2|PF07238:PilZ domain
SYNPCC7942_RS11105	Synpcc7942_2185	2.22297	3.78315e-18	1.34475e-17	SYNPCC7942_RS11105	405	hypothetical protein && -
SYNPCC7942_RS12815	Synpcc7942_2524	1.11963	3.9003e-18	1.38465e-17	SYNPCC7942_RS12815	1425	trigger factor && PF05697:Bacterial trigger factor protein (TF)|PF05698:Bacterial trigger factor protein (TF) C-terminus|PF00254:FKBP-type peptidyl-prolyl cis-trans isomerase
SYNPCC7942_RS01015	Synpcc7942_0200	-1.58215	4.51999e-18	1.60265e-17	SYNPCC7942_RS01015	537	DUF2231 domain-containing protein && PF09990:Predicted membrane protein (DUF2231)
SYNPCC7942_RS01885	Synpcc7942_0370	-1.35326	4.68605e-18	1.65945e-17	SYNPCC7942_RS01885	1305	aminotransferase class V-fold PLP-dependent enzyme && PF01053:Cys/Met metabolism PLP-dependent enzyme
SYNPCC7942_RS09340	Synpcc7942_1841	1.00821	4.80599e-18	1.6998e-17	SYNPCC7942_RS09340	1368	UDP-N-acetylmuramoyl-tripeptide--D-alanyl-D-alanine ligase && PF08245:Mur ligase middle domain|PF02875:Mur ligase family, glutamate ligase domain|PF01225:Mur ligase family, catalytic domain
SYNPCC7942_RS12970	Synpcc7942_2552	-1.44141	5.01868e-18	1.7706e-17	hypB	729	hydrogenase nickel incorporation protein HypB && PF02492:CobW/HypB/UreG, nucleotide-binding domain
SYNPCC7942_RS09100	Synpcc7942_1791	1.37659	5.39481e-18	1.90093e-17	SYNPCC7942_RS09100	1236	PQQ-dependent sugar dehydrogenase && PF07995:Glucose / Sorbosone dehydrogenase
SYNPCC7942_RS05040	Synpcc7942_0981	-1.16037	5.85302e-18	2.05727e-17	SYNPCC7942_RS05040	1695	DUF87 domain-containing protein && PF01935:Domain of unknown function DUF87
SYNPCC7942_RS09440	Synpcc7942_1861	-1.47748	5.98058e-18	2.0995e-17	SYNPCC7942_RS09440	1266	ABC transporter substrate-binding protein && PF13458:Periplasmic binding protein
SYNPCC7942_RS03540	Synpcc7942_0690	1.31031	6.16612e-18	2.16196e-17	clpS	288	ATP-dependent Clp protease adapter ClpS && -
SYNPCC7942_RS14130	Synpcc7942_0207	1.87749	6.48302e-18	2.27026e-17	SYNPCC7942_RS14130	171	hypothetical protein && -
SYNPCC7942_RS00255	Synpcc7942_0051	1.38731	7.25977e-18	2.53599e-17	SYNPCC7942_RS00255	1902	hypothetical protein && PF13844:Glycosyl transferase family 41
SYNPCC7942_RS09735	Synpcc7942_1918	-1.21347	9.00739e-18	3.1426e-17	SYNPCC7942_RS09735	1080	glycosyltransferase family 4 protein && PF00534:Glycosyl transferases group 1
SYNPCC7942_RS13350	Synpcc7942_B2648	1.20347	9.68103e-18	3.37347e-17	SYNPCC7942_RS13350	267	hypothetical protein && -
SYNPCC7942_RS08520	Synpcc7942_1672	1.02985	9.88373e-18	3.43988e-17	SYNPCC7942_RS08520	726	D-alanyl-D-alanine carboxypeptidase family protein && PF02557:D-alanyl-D-alanine carboxypeptidase
SYNPCC7942_RS09255	Synpcc7942_1824	1.01446	1.03668e-17	3.59916e-17	SYNPCC7942_RS09255	465	CBS domain-containing protein && PF00571:CBS domain
SYNPCC7942_RS13245	Synpcc7942_2600	-1.05625	1.18868e-17	4.12181e-17	SYNPCC7942_RS13245	957	protoheme IX farnesyltransferase && PF01040:UbiA prenyltransferase family
SYNPCC7942_RS11400	Synpcc7942_2245	-1.3297	1.39422e-17	4.82863e-17	psbZ	189	photosystem II reaction center protein PsbZ && -
SYNPCC7942_RS06325	Synpcc7942_1234	1.20561	1.57663e-17	5.44044e-17	SYNPCC7942_RS06325	504	isoprenylcysteine carboxylmethyltransferase family protein && PF04191:Phospholipid methyltransferase
SYNPCC7942_RS05455	Synpcc7942_1063	1.05201	1.60618e-17	5.53566e-17	SYNPCC7942_RS05455	249	DUF4351 domain-containing protein && -
SYNPCC7942_RS08470	Synpcc7942_1661	2.95442	1.69965e-17	5.84359e-17	SYNPCC7942_RS08470	564	hypothetical protein && PF14218:Circadian oscillating protein COP23
SYNPCC7942_RS10540	Synpcc7942_2079	1.62487	1.94371e-17	6.67457e-17	SYNPCC7942_RS10540	1182	acetate/propionate family kinase && PF00871:Acetokinase family
SYNPCC7942_RS06510	Synpcc7942_1271	-1.19168	1.99856e-17	6.85462e-17	SYNPCC7942_RS06510	738	hypothetical protein && PF01501:Glycosyl transferase family 8
SYNPCC7942_RS01345	Synpcc7942_0264	1.02716	2.05053e-17	7.02435e-17	uppS	756	di-trans%2Cpoly-cis-decaprenylcistransferase && PF01255:Putative undecaprenyl diphosphate synthase
SYNPCC7942_RS09305	Synpcc7942_1834	-1.05311	2.13798e-17	7.31509e-17	SYNPCC7942_RS09305	459	hypothetical protein && -
SYNPCC7942_RS07450	Synpcc7942_1456	-1.33028	2.19848e-17	7.51116e-17	fabD	882	ACP S-malonyltransferase && PF00698:Acyl transferase domain
SYNPCC7942_RS05130	Synpcc7942_1000	1.33122	2.20059e-17	7.51116e-17	SYNPCC7942_RS05130	3267	endonuclease/exonuclease/phosphatase family protein && PF03372:Endonuclease/Exonuclease/phosphatase family
SYNPCC7942_RS12745	Synpcc7942_2512	1.04194	2.7412e-17	9.34513e-17	rimO	1359	30S ribosomal protein S12 methylthiotransferase RimO && PF00919:Uncharacterized protein family UPF0004|PF04055:Radical SAM superfamily
SYNPCC7942_RS07040	Synpcc7942_1376	-1.2862	2.83798e-17	9.66345e-17	SYNPCC7942_RS07040	591	hypothetical protein && -
SYNPCC7942_RS08825	Synpcc7942_1734	-1.13011	3.20053e-17	1.08849e-16	SYNPCC7942_RS08825	363	ferredoxin--nitrite reductase && PF02943:Ferredoxin thioredoxin reductase catalytic beta chain
SYNPCC7942_RS01905	Synpcc7942_0374	1.28731	3.35621e-17	1.14007e-16	SYNPCC7942_RS01905	285	hypothetical protein && -
SYNPCC7942_RS12870	Synpcc7942_2535	1.22787	3.41572e-17	1.15889e-16	SYNPCC7942_RS12870	3207	diguanylate cyclase && PF08447:PAS fold|PF00990:Diguanylate cyclase, GGDEF domain
SYNPCC7942_RS12575	Synpcc7942_2475	-1.00455	3.5202e-17	1.19291e-16	argH	1401	argininosuccinate lyase && PF14698:Argininosuccinate lyase C-terminal|PF00206:Lyase
SYNPCC7942_RS13590	Synpcc7942_B2651	1.00979	4.54189e-17	1.53181e-16	SYNPCC7942_RS13590	963	tyrosine-type recombinase/integrase && PF00589:Phage integrase family|PF02899:Phage integrase, N-terminal SAM-like domain
SYNPCC7942_RS06710	Synpcc7942_1312	1.3665	5.12081e-17	1.72091e-16	SYNPCC7942_RS06710	1803	ABC transporter ATP-binding protein && PF00664:ABC transporter transmembrane region|PF00005:ABC transporter
sRNA00042	#N/A	-8.70487	5.6945e-17	1.91144e-16	-	96	-
SYNPCC7942_RS10655	Synpcc7942_2102	-1.36782	6.0593e-17	2.02908e-16	SYNPCC7942_RS10655	240	2Fe-2S iron-sulfur cluster binding domain-containing protein && -
SYNPCC7942_RS10740	Synpcc7942_2118	-1.04516	6.26007e-17	2.09383e-16	SYNPCC7942_RS10740	288	DUF1816 domain-containing protein && -
SYNPCC7942_RS13595	Synpcc7942_B2653	1.18327	6.97548e-17	2.32763e-16	SYNPCC7942_RS13595	351	type II toxin-antitoxin system PemK/MazF family toxin && PF02452:PemK-like, MazF-like toxin of type II toxin-antitoxin system
SYNPCC7942_RS06830	Synpcc7942_1336	1.65833	7.05133e-17	2.35017e-16	SYNPCC7942_RS06830	1083	TIGR03032 family protein && PF16261:Domain of unknown function (DUF4915)
SYNPCC7942_RS08505	Synpcc7942_1668	1.49362	7.13126e-17	2.37216e-16	kdpA	1674	potassium-transporting ATPase subunit A && PF03814:Potassium-transporting ATPase A subunit
SYNPCC7942_RS05505	Synpcc7942_1073	-1.04442	7.1353e-17	2.37216e-16	rph	717	ribonuclease PH && PF03725:3' exoribonuclease family, domain 2|PF01138:3' exoribonuclease family, domain 1
SYNPCC7942_RS12100	Synpcc7942_2381	1.53425	7.14245e-17	2.37216e-16	panB	807	3-methyl-2-oxobutanoate hydroxymethyltransferase && PF02548:Ketopantoate hydroxymethyltransferase
SYNPCC7942_RS13250	Synpcc7942_2601	1.31654	7.74025e-17	2.5677e-16	SYNPCC7942_RS13250	915	heme A synthase && PF02628:Cytochrome oxidase assembly protein
SYNPCC7942_RS13515	Synpcc7942_B2636	2.70361	7.75947e-17	2.57106e-16	SYNPCC7942_RS13515	288	hypothetical protein && -
SYNPCC7942_RS09580	Synpcc7942_1889	-1.01744	8.77529e-17	2.90086e-16	SYNPCC7942_RS09580	1596	glycoside hydrolase family 57 protein && PF03065:Glycosyl hydrolase family 57|PF09210:Domain of unknown function (DUF1957)
SYNPCC7942_RS03930	Synpcc7942_0759	1.01099	9.0966e-17	3.00358e-16	SYNPCC7942_RS03930	1380	hypothetical protein && -
SYNPCC7942_RS02475	Synpcc7942_0486	-1.13494	9.85203e-17	3.24922e-16	SYNPCC7942_RS02475	1236	dihydroorotase && -
SYNPCC7942_RS04475	Synpcc7942_0868	-1.14239	9.93129e-17	3.27155e-16	SYNPCC7942_RS04475	1749	AarF/ABC1/UbiB kinase family protein && PF03109:ABC1 family
SYNPCC7942_RS07975	#N/A	2.59182	1.09627e-16	3.60292e-16	SYNPCC7942_RS07975	189	hypothetical protein && -
SYNPCC7942_RS01250	Synpcc7942_0245	1.09783	1.10126e-16	3.61513e-16	gap	1062	type I glyceraldehyde-3-phosphate dehydrogenase && PF02800:Glyceraldehyde 3-phosphate dehydrogenase, C-terminal domain|PF00044:Glyceraldehyde 3-phosphate dehydrogenase, NAD binding domain
SYNPCC7942_RS09080	Synpcc7942_1787	1.10663	1.24001e-16	4.0612e-16	SYNPCC7942_RS09080	483	SUF system NifU family Fe-S cluster assembly protein && PF01592:NifU-like N terminal domain
SYNPCC7942_RS00470	Synpcc7942_0093	1.44986	1.43565e-16	4.69112e-16	tmk	648	dTMP kinase && PF02223:Thymidylate kinase
SYNPCC7942_RS14000	#N/A	3.71156	1.95893e-16	6.37158e-16	SYNPCC7942_RS14000	279	hypothetical protein && -
SYNPCC7942_RS12325	Synpcc7942_2426	1.81095	2.01146e-16	6.52744e-16	petM	114	cytochrome b6-f complex subunit PetM && -
SYNPCC7942_RS00200	Synpcc7942_0040	-1.27099	2.19552e-16	7.11659e-16	folB	378	dihydroneopterin aldolase && PF02152:Dihydroneopterin aldolase
SYNPCC7942_RS05460	Synpcc7942_1064	1.05232	2.27548e-16	7.36735e-16	SYNPCC7942_RS05460	1362	restriction endonuclease subunit S && PF01420:Type I restriction modification DNA specificity domain
SYNPCC7942_RS06775	Synpcc7942_1325	1.08745	2.29484e-16	7.42155e-16	dnaB	1365	replicative DNA helicase && PF03796:DnaB-like helicase C terminal domain|PF00772:DnaB-like helicase N terminal domain
SYNPCC7942_RS06115	Synpcc7942_1194	1.41894	2.3518e-16	7.59709e-16	SYNPCC7942_RS06115	723	pyridoxine 5'-phosphate synthase && PF03740:Pyridoxal phosphate biosynthesis protein PdxJ
SYNPCC7942_RS11425	Synpcc7942_2249	-1.6068	2.52881e-16	8.15959e-16	SYNPCC7942_RS11425	426	adenosylmethionine decarboxylase && PF02675:S-adenosylmethionine decarboxylase
SYNPCC7942_RS00840	Synpcc7942_0166	-1.01257	2.84881e-16	9.18166e-16	SYNPCC7942_RS00840	954	asparaginase && PF06089:L-asparaginase II
SYNPCC7942_RS13940	#N/A	-1.53462	2.95021e-16	9.48933e-16	SYNPCC7942_RS13940	177	hypothetical protein && -
SYNPCC7942_RS05660	Synpcc7942_1104	-1.12917	2.95432e-16	9.48933e-16	rodA	1266	rod shape-determining protein RodA && PF01098:Cell cycle protein
SYNPCC7942_RS08675	Synpcc7942_1704	1.09804	3.01552e-16	9.67495e-16	SYNPCC7942_RS08675	810	hypothetical protein && -
SYNPCC7942_RS04530	Synpcc7942_0879	-1.22776	3.13694e-16	1.00417e-15	SYNPCC7942_RS04530	648	ribonuclease HII && PF01351:Ribonuclease HII
SYNPCC7942_RS03290	Synpcc7942_0641	-1.05289	3.17593e-16	1.01551e-15	SYNPCC7942_RS03290	1908	fumarate reductase/succinate dehydrogenase flavoprotein subunit && PF00890:FAD binding domain|PF02910:Fumarate reductase flavoprotein C-term
SYNPCC7942_RS04910	Synpcc7942_0955	1.17651	3.42896e-16	1.09518e-15	SYNPCC7942_RS04910	519	hypothetical protein && -
SYNPCC7942_RS08010	Synpcc7942_1568	-1.83914	3.74524e-16	1.19485e-15	SYNPCC7942_RS08010	240	hypothetical protein && -
SYNPCC7942_RS11730	Synpcc7942_2308	1.06189	3.81218e-16	1.21484e-15	gcvT	1119	glycine cleavage system aminomethyltransferase GcvT && PF01571:Aminomethyltransferase folate-binding domain|PF08669:Glycine cleavage T-protein C-terminal barrel domain
SYNPCC7942_RS03470	Synpcc7942_0678	1.38998	3.92786e-16	1.2503e-15	SYNPCC7942_RS03470	636	ribonuclease D && PF01612:3'-5' exonuclease
SYNPCC7942_RS13285	Synpcc7942_2608	-1.0417	4.30027e-16	1.36577e-15	SYNPCC7942_RS13285	321	hypothetical protein && -
SYNPCC7942_RS12335	Synpcc7942_2428	-1.26049	4.78635e-16	1.51845e-15	SYNPCC7942_RS12335	447	biopolymer transporter ExbD && PF02472:Biopolymer transport protein ExbD/TolR
SYNPCC7942_RS01315	Synpcc7942_0258	-1.36016	4.90046e-16	1.55291e-15	SYNPCC7942_RS01315	441	VOC family protein && PF00903:Glyoxalase/Bleomycin resistance protein/Dioxygenase superfamily
SYNPCC7942_RS02000	Synpcc7942_0392	-1.41047	5.17941e-16	1.63947e-15	SYNPCC7942_RS02000	1350	MltA domain-containing protein && PF06725:3D domain|PF03562:MltA specific insert domain
SYNPCC7942_RS12115	Synpcc7942_2384	1.21193	5.52788e-16	1.74587e-15	nifJ	3591	pyruvate:ferredoxin (flavodoxin) oxidoreductase && PF02775:Thiamine pyrophosphate enzyme, C-terminal TPP binding domain|PF13484:4Fe-4S double cluster binding domain|PF01855:Pyruvate flavodoxin/ferredoxin oxidoreductase, thiamine diP-bdg|PF17147:Pyruvate:ferredoxin oxidoreductase core domain II|PF01558:Pyruvate ferredoxin/flavodoxin oxidoreductase|PF10371:Domain of unknown function
SYNPCC7942_RS13265	Synpcc7942_2604	-1.27143	5.68761e-16	1.79432e-15	SYNPCC7942_RS13265	588	heme-copper oxidase subunit III && PF00510:Cytochrome c oxidase subunit III
SYNPCC7942_RS11185	Synpcc7942_2201	1.01542	5.93472e-16	1.87019e-15	SYNPCC7942_RS11185	1221	alanine racemase && PF00842:Alanine racemase, C-terminal domain|PF01168:Alanine racemase, N-terminal domain
SYNPCC7942_RS02505	Synpcc7942_0492	1.34384	6.51057e-16	2.04938e-15	SYNPCC7942_RS02505	948	bifunctional riboflavin kinase/FAD synthetase && PF06574:FAD synthetase|PF01687:Riboflavin kinase
SYNPCC7942_RS02090	Synpcc7942_0410	2.10903	7.04907e-16	2.21643e-15	SYNPCC7942_RS02090	273	BrnT family toxin && -
Novel00028	#N/A	-1.96916	7.22263e-16	2.26848e-15	-	1065	PF00502:Phycobilisome protein
SYNPCC7942_RS11285	Synpcc7942_2222	1.0073	7.24236e-16	2.27216e-15	rplN	366	50S ribosomal protein L14 && PF00238:Ribosomal protein L14p/L23e
SYNPCC7942_RS13045	Synpcc7942_2567	-1.7064	7.25325e-16	2.27306e-15	SYNPCC7942_RS13045	984	thiamine-phosphate kinase && PF02769:AIR synthase related protein, C-terminal domain|PF00586:AIR synthase related protein, N-terminal domain
SYNPCC7942_RS01465	Synpcc7942_0288	-1.44416	7.74117e-16	2.42061e-15	glmU	1359	bifunctional UDP-N-acetylglucosamine diphosphorylase/glucosamine-1-phosphate N-acetyltransferase GlmU && PF00132:Bacterial transferase hexapeptide (six repeats)|PF12804:MobA-like NTP transferase domain
Novel00042	#N/A	1.03578	9.28746e-16	2.89773e-15	-	237	PF00111:2Fe-2S iron-sulfur cluster binding domain
SYNPCC7942_RS03595	Synpcc7942_0701	1.03306	1.11342e-15	3.46627e-15	SYNPCC7942_RS03595	462	acyl-CoA thioesterase && PF03061:Thioesterase superfamily
SYNPCC7942_RS01490	Synpcc7942_0292	1.05334	1.26299e-15	3.919e-15	coaBC	1227	bifunctional phosphopantothenoylcysteine decarboxylase/phosphopantothenate--cysteine ligase CoaBC && PF02441:Flavoprotein|PF04127:DNA / pantothenate metabolism flavoprotein
SYNPCC7942_RS05185	Synpcc7942_1010	1.0031	1.27648e-15	3.95654e-15	SYNPCC7942_RS05185	732	rRNA pseudouridine synthase && PF01479:S4 domain|PF00849:RNA pseudouridylate synthase
SYNPCC7942_RS08290	Synpcc7942_1625	-1.0924	1.60433e-15	4.95106e-15	SYNPCC7942_RS08290	1224	glycosyltransferase && PF00534:Glycosyl transferases group 1|PF12000:Gkycosyl transferase family 4 group
SYNPCC7942_RS01625	Synpcc7942_0319	-1.02204	1.62609e-15	5.01274e-15	SYNPCC7942_RS01625	819	TlyA family RNA methyltransferase && PF01479:S4 domain|PF01728:FtsJ-like methyltransferase
SYNPCC7942_RS00620	Synpcc7942_0122	1.34062	1.71853e-15	5.29194e-15	SYNPCC7942_RS00620	1578	EAL domain-containing protein && PF12792:CSS motif domain associated with EAL|PF00563:EAL domain
SYNPCC7942_RS01785	Synpcc7942_0351	-1.33981	1.7686e-15	5.44024e-15	SYNPCC7942_RS01785	1134	MCE family protein && PF02470:MlaD protein
SYNPCC7942_RS00530	Synpcc7942_0104	1.08713	1.78429e-15	5.48254e-15	SYNPCC7942_RS00530	825	hypothetical protein && -
SYNPCC7942_RS02615	Synpcc7942_0515	-1.65824	2.11666e-15	6.48972e-15	SYNPCC7942_RS02615	423	DUF309 domain-containing protein && PF03745:Domain of unknown function (DUF309)
SYNPCC7942_RS07505	Synpcc7942_1467	-1.12398	2.19722e-15	6.72215e-15	SYNPCC7942_RS07505	690	J domain-containing protein && PF00226:DnaJ domain
SYNPCC7942_RS10905	Synpcc7942_2147	1.20755	2.49668e-15	7.63009e-15	SYNPCC7942_RS10905	411	PIN domain-containing protein && PF01850:PIN domain
Novel00011	#N/A	-1.25546	2.52772e-15	7.71662e-15	-	579	PF06868:Protein of unknown function (DUF1257)
SYNPCC7942_RS13620	Synpcc7942_0691	1.58516	2.58644e-15	7.88738e-15	SYNPCC7942_RS13620	345	hypothetical protein && -
SYNPCC7942_RS08455	Synpcc7942_1658	-1.38647	2.59671e-15	7.91018e-15	SYNPCC7942_RS08455	459	DUF2214 family protein && PF09980:Predicted membrane protein (DUF2214)
SYNPCC7942_RS11280	Synpcc7942_2221	1.06191	2.69535e-15	8.18427e-15	SYNPCC7942_RS11280	342	50S ribosomal protein L24 && PF17136:Ribosomal proteins 50S L24/mitochondrial 39S L24|PF00467:KOW motif
SYNPCC7942_RS03350	Synpcc7942_0654	1.20157	3.25093e-15	9.85014e-15	SYNPCC7942_RS03350	567	photosystem I assembly protein Ycf4 && PF02392:Ycf4
SYNPCC7942_RS01925	Synpcc7942_0378	1.09444	3.58022e-15	1.08363e-14	SYNPCC7942_RS01925	795	MlaE family lipid ABC transporter permease subunit && PF02405:Permease MlaE
SYNPCC7942_RS01455	Synpcc7942_0286	-1.69416	3.69649e-15	1.11763e-14	SYNPCC7942_RS01455	363	DUF1823 family protein && PF08853:Domain of unknown function (DUF1823)
SYNPCC7942_RS13675	Synpcc7942_0456	-1.6903	4.76662e-15	1.43049e-14	SYNPCC7942_RS13675	138	photosystem II reaction center protein K && -
SYNPCC7942_RS10725	Synpcc7942_2115	-1.33907	4.79792e-15	1.43836e-14	SYNPCC7942_RS10725	855	GNAT family N-acetyltransferase && PF00583:Acetyltransferase (GNAT) family
SYNPCC7942_RS01675	Synpcc7942_0329	-1.81952	5.4559e-15	1.63044e-14	SYNPCC7942_RS01675	1197	methyltransferase domain-containing protein && PF13847:Methyltransferase domain
SYNPCC7942_RS13690	Synpcc7942_0758	2.18976	5.83665e-15	1.74239e-14	SYNPCC7942_RS13690	423	DUF488 domain-containing protein && PF04343:Protein of unknown function, DUF488
SYNPCC7942_RS00205	Synpcc7942_0041	-1.46094	6.12402e-15	1.82625e-14	SYNPCC7942_RS00205	1401	transporter && PF03600:Citrate transporter
SYNPCC7942_RS05790	Synpcc7942_1131	-1.55397	6.17885e-15	1.84066e-14	SYNPCC7942_RS05790	222	ferredoxin:thioredoxin reductase && -
SYNPCC7942_RS12805	Synpcc7942_2522	1.28729	6.25661e-15	1.86187e-14	SYNPCC7942_RS12805	927	NAD(P)H-dependent glycerol-3-phosphate dehydrogenase && PF01210:NAD-dependent glycerol-3-phosphate dehydrogenase N-terminus|PF07479:NAD-dependent glycerol-3-phosphate dehydrogenase C-terminus
SYNPCC7942_RS10330	Synpcc7942_2036	-1.52244	6.34872e-15	1.8873e-14	SYNPCC7942_RS10330	1005	aromatic ring-hydroxylating dioxygenase subunit alpha && PF00355:Rieske [2Fe-2S] domain
SYNPCC7942_RS11440	Synpcc7942_R0010	-2.2433	6.52634e-15	1.93806e-14	SYNPCC7942_RS11440	73	tRNA-Arg && -
SYNPCC7942_RS04765	Synpcc7942_0926	-1.04466	7.89976e-15	2.34346e-14	SYNPCC7942_RS04765	1260	tetratricopeptide repeat protein && -
SYNPCC7942_RS02655	Synpcc7942_0522	1.03513	8.3755e-15	2.48199e-14	SYNPCC7942_RS02655	342	hypothetical protein && -
SYNPCC7942_RS03225	Synpcc7942_0628	-1.11364	8.6014e-15	2.54627e-14	speE	861	polyamine aminopropyltransferase && PF17284:Spermidine synthase tetramerisation domain|PF01564:Spermine/spermidine synthase domain
SYNPCC7942_RS10855	Synpcc7942_2139	1.44176	1.01409e-14	2.98329e-14	SYNPCC7942_RS10855	612	glutathione S-transferase family protein && PF02798:Glutathione S-transferase, N-terminal domain|PF00043:Glutathione S-transferase, C-terminal domain
SYNPCC7942_RS05305	Synpcc7942_1033	-1.25632	1.06727e-14	3.13648e-14	SYNPCC7942_RS05305	957	alpha-E domain-containing protein && PF04168:A predicted alpha-helical domain with a conserved ER motif.
SYNPCC7942_RS04635	Synpcc7942_0899	1.22255	1.10383e-14	3.24058e-14	SYNPCC7942_RS04635	798	hypothetical protein && -
SYNPCC7942_RS02905	Synpcc7942_0571	-1.17476	1.14921e-14	3.37031e-14	SYNPCC7942_RS02905	1374	MFS transporter && PF13347:MFS/sugar transport protein
SYNPCC7942_RS00090	Synpcc7942_0017	-1.83465	1.26117e-14	3.69101e-14	SYNPCC7942_RS00090	564	bifunctional 4-hydroxy-2-oxoglutarate aldolase/2-dehydro-3-deoxy-phosphogluconate aldolase && PF01081:KDPG and KHG aldolase
SYNPCC7942_RS13360	Synpcc7942_B2654	-1.03513	1.57897e-14	4.61156e-14	SYNPCC7942_RS13360	351	sulfurtransferase && PF00581:Rhodanese-like domain
SYNPCC7942_RS09620	Synpcc7942_1897	-1.33604	1.7903e-14	5.21801e-14	SYNPCC7942_RS09620	891	TIGR04168 family protein && PF00149:Calcineurin-like phosphoesterase
SYNPCC7942_RS13160	Synpcc7942_2584	-1.09138	1.89265e-14	5.51066e-14	SYNPCC7942_RS13160	765	SDR family oxidoreductase && PF00106:short chain dehydrogenase
SYNPCC7942_RS04650	Synpcc7942_0902	1.5853	2.20442e-14	6.40525e-14	SYNPCC7942_RS04650	960	calcium-binding protein && -
SYNPCC7942_RS08430	Synpcc7942_1653	1.58395	2.22278e-14	6.45198e-14	SYNPCC7942_RS08430	1197	glycerol dehydrogenase && PF00465:Iron-containing alcohol dehydrogenase
SYNPCC7942_RS00185	Synpcc7942_0037	-1.53106	2.59114e-14	7.51351e-14	SYNPCC7942_RS00185	204	hypothetical protein && -
SYNPCC7942_RS00070	Synpcc7942_0014	1.06221	3.3683e-14	9.75704e-14	SYNPCC7942_RS00070	345	hypothetical protein && -
SYNPCC7942_RS06645	Synpcc7942_1299	-1.1571	5.77632e-14	1.66135e-13	SYNPCC7942_RS06645	963	DUF362 domain-containing protein && PF04015:Domain of unknown function (DUF362)
SYNPCC7942_RS03090	Synpcc7942_0602	-1.12548	6.06338e-14	1.74215e-13	SYNPCC7942_RS03090	609	hypothetical protein && -
SYNPCC7942_RS04190	Synpcc7942_0810	-3.26462	6.86339e-14	1.96801e-13	SYNPCC7942_RS04190	234	hypothetical protein && -
SYNPCC7942_RS04740	Synpcc7942_0921	2.01936	7.09778e-14	2.03316e-13	SYNPCC7942_RS04740	303	DUF3593 domain-containing protein && PF12159:Protein of unknown function (DUF3593)
SYNPCC7942_RS07880	Synpcc7942_1545	-1.45922	7.33287e-14	2.09839e-13	SYNPCC7942_RS07880	456	type II toxin-antitoxin system VapC family toxin && PF01850:PIN domain
SYNPCC7942_RS11175	Synpcc7942_2200	1.09572	7.56582e-14	2.16286e-13	SYNPCC7942_RS11175	492	cupin domain-containing protein && PF07883:Cupin domain
SYNPCC7942_RS03060	Synpcc7942_0597	-1.17012	8.12189e-14	2.31949e-13	menB	840	1%2C4-dihydroxy-2-naphthoyl-CoA synthase && PF00378:Enoyl-CoA hydratase/isomerase
SYNPCC7942_RS11710	Synpcc7942_2304	1.18154	8.23681e-14	2.34994e-13	SYNPCC7942_RS11710	918	NAD(+) kinase && PF01513:ATP-NAD kinase
SYNPCC7942_RS13460	#N/A	4.16173	1.01848e-13	2.89986e-13	SYNPCC7942_RS13460	225	hypothetical protein && -
SYNPCC7942_RS13270	Synpcc7942_2605	1.03855	1.06328e-13	3.02438e-13	SYNPCC7942_RS13270	657	hypothetical protein && -
SYNPCC7942_RS04900	Synpcc7942_0953	-2.11738	1.18375e-13	3.35691e-13	SYNPCC7942_RS04900	465	EVE domain-containing protein && PF01878:EVE domain
SYNPCC7942_RS10240	Synpcc7942_2018	-1.38061	1.24302e-13	3.52146e-13	SYNPCC7942_RS10240	246	DUF3493 domain-containing protein && -
SYNPCC7942_RS12140	Synpcc7942_2389	1.15196	1.29086e-13	3.65334e-13	SYNPCC7942_RS12140	864	DnaJ domain-containing protein && PF00226:DnaJ domain
SYNPCC7942_RS08390	Synpcc7942_1645	1.12928	1.29579e-13	3.66363e-13	rnc	744	ribonuclease III && PF00035:Double-stranded RNA binding motif|PF14622:Ribonuclease-III-like
SYNPCC7942_RS10935	Synpcc7942_2152	1.33946	1.38331e-13	3.90331e-13	SYNPCC7942_RS10935	1260	HlyD family efflux transporter periplasmic adaptor subunit && PF13437:HlyD family secretion protein
SYNPCC7942_RS12375	Synpcc7942_2436	-1.17613	1.95459e-13	5.47709e-13	msrA	597	peptide-methionine (S)-S-oxide reductase MsrA && PF01625:Peptide methionine sulfoxide reductase
SYNPCC7942_RS03810	Synpcc7942_0737	1.016	2.17343e-13	6.0783e-13	SYNPCC7942_RS03810	660	hypothetical protein && -
SYNPCC7942_RS03300	Synpcc7942_0643	1.54588	2.70204e-13	7.54919e-13	SYNPCC7942_RS03300	204	heavy-metal-associated domain-containing protein && -
SYNPCC7942_RS04945	Synpcc7942_0962	1.06574	2.75684e-13	7.68713e-13	SYNPCC7942_RS04945	1356	16S rRNA (cytosine(967)-C(5))-methyltransferase && PF01189:16S rRNA methyltransferase RsmB/F|PF01029:NusB family
SYNPCC7942_RS08460	Synpcc7942_1659	-1.00636	3.26374e-13	9.06489e-13	SYNPCC7942_RS08460	648	NAD(P)H-dependent oxidoreductase && PF00881:Nitroreductase family
SYNPCC7942_RS02935	Synpcc7942_0576	1.08615	3.72859e-13	1.03155e-12	SYNPCC7942_RS02935	831	thiazole synthase && PF05690:Thiazole biosynthesis protein ThiG
SYNPCC7942_RS00410	Synpcc7942_0083	1.33625	3.81012e-13	1.05308e-12	SYNPCC7942_RS00410	198	hypothetical protein && -
SYNPCC7942_RS10645	Synpcc7942_2100	-1.15199	3.89827e-13	1.07639e-12	rfbB	1074	dTDP-glucose 4%2C6-dehydratase && PF16363:GDP-mannose 4,6 dehydratase
SYNPCC7942_RS04825	Synpcc7942_0938	-2.23091	3.98435e-13	1.09909e-12	SYNPCC7942_RS04825	321	winged helix-turn-helix transcriptional regulator && PF01022:Bacterial regulatory protein, arsR family
SYNPCC7942_RS10045	Synpcc7942_1981	-1.41397	4.87128e-13	1.34244e-12	SYNPCC7942_RS10045	609	hypothetical protein && -
SYNPCC7942_RS05000	Synpcc7942_0973	1.32957	4.88094e-13	1.3438e-12	SYNPCC7942_RS05000	1380	UDP-glucose/GDP-mannose dehydrogenase family protein && PF03720:UDP-glucose/GDP-mannose dehydrogenase family, UDP binding domain|PF00984:UDP-glucose/GDP-mannose dehydrogenase family, central domain|PF03721:UDP-glucose/GDP-mannose dehydrogenase family, NAD binding domain
SYNPCC7942_RS12830	Synpcc7942_2527	-1.38075	4.96528e-13	1.36569e-12	SYNPCC7942_RS12830	843	alpha/beta hydrolase && PF00561:alpha/beta hydrolase fold
SYNPCC7942_RS11520	Synpcc7942_2267	1.81418	5.1311e-13	1.40993e-12	SYNPCC7942_RS11520	258	hypothetical protein && -
SYNPCC7942_RS05500	Synpcc7942_1072	1.16572	5.17087e-13	1.41948e-12	SYNPCC7942_RS05500	552	P-loop NTPase family protein && PF02572:ATP:corrinoid adenosyltransferase BtuR/CobO/CobP
SYNPCC7942_RS10995	Synpcc7942_2163	-2.25033	6.09737e-13	1.6722e-12	SYNPCC7942_RS10995	489	hypothetical protein && -
SYNPCC7942_RS00980	Synpcc7942_0193	1.09013	6.4114e-13	1.75493e-12	SYNPCC7942_RS00980	225	hypothetical protein && -
SYNPCC7942_RS06090	Synpcc7942_1189	-1.21699	6.95874e-13	1.90291e-12	SYNPCC7942_RS06090	585	molybdenum cofactor guanylyltransferase && PF12804:MobA-like NTP transferase domain
SYNPCC7942_RS07875	Synpcc7942_1544	-1.16858	7.01874e-13	1.91746e-12	SYNPCC7942_RS07875	252	pantothenate metabolism flavoprotein && -
SYNPCC7942_RS02675	Synpcc7942_0526	-1.81923	7.50708e-13	2.0489e-12	SYNPCC7942_RS02675	882	sugar ABC transporter permease && PF00528:Binding-protein-dependent transport system inner membrane component
SYNPCC7942_RS01440	Synpcc7942_0283	1.7191	7.59327e-13	2.07043e-12	dusB	1005	tRNA dihydrouridine synthase DusB && PF01207:Dihydrouridine synthase (Dus)
SYNPCC7942_RS12645	Synpcc7942_2492	-1.83822	7.83294e-13	2.13167e-12	SYNPCC7942_RS12645	714	ABC transporter ATP-binding protein && PF00005:ABC transporter
SYNPCC7942_RS08895	Synpcc7942_1748	-1.07151	8.35546e-13	2.26734e-12	SYNPCC7942_RS08895	762	class I SAM-dependent methyltransferase && PF08241:Methyltransferase domain
SYNPCC7942_RS09025	Synpcc7942_1776	1.1442	8.61094e-13	2.33443e-12	SYNPCC7942_RS09025	258	hypothetical protein && -
SYNPCC7942_RS00170	#N/A	3.50558	8.72069e-13	2.36192e-12	SYNPCC7942_RS00170	330	hypothetical protein && -
SYNPCC7942_RS09975	Synpcc7942_1966	-1.64275	8.94505e-13	2.41807e-12	SYNPCC7942_RS09975	258	chlororespiratory reduction protein 7 && -
SYNPCC7942_RS03920	Synpcc7942_0756	-1.04801	9.082e-13	2.45275e-12	SYNPCC7942_RS03920	465	chain A%2C D20c mutant of T4 lysozyme && -
SYNPCC7942_RS04935	Synpcc7942_0960	-1.61226	9.47996e-13	2.55778e-12	SYNPCC7942_RS04935	1188	ABC transporter ATP-binding protein && PF08402:TOBE domain|PF00005:ABC transporter
SYNPCC7942_RS05840	Synpcc7942_1141	-1.40865	1.04477e-12	2.81353e-12	SYNPCC7942_RS05840	687	nitrogenase && PF06967:Mo-dependent nitrogenase C-terminus
SYNPCC7942_RS10640	Synpcc7942_2099	-1.65268	1.52018e-12	4.05142e-12	rfbD	870	dTDP-4-dehydrorhamnose reductase && PF04321:RmlD substrate binding domain
Novel00021	#N/A	-1.08654	1.6656e-12	4.43065e-12	-	672	-
SYNPCC7942_RS02570	Synpcc7942_0506	-1.16942	2.45098e-12	6.49543e-12	SYNPCC7942_RS02570	723	UMP kinase && PF00696:Amino acid kinase family
SYNPCC7942_RS13640	Synpcc7942_B2626	-1.8065	2.89857e-12	7.66728e-12	SYNPCC7942_RS13640	825	ParB/RepB/Spo0J family partition protein && PF02195:ParB-like nuclease domain
SYNPCC7942_RS03635	Synpcc7942_0709	-1.14315	2.90914e-12	7.68805e-12	SYNPCC7942_RS03635	330	hypothetical protein && -
SYNPCC7942_RS00610	Synpcc7942_0121	1.16515	3.17119e-12	8.36496e-12	SYNPCC7942_RS00610	1227	hypothetical protein && -
SYNPCC7942_RS09310	Synpcc7942_1835	-1.04388	3.23055e-12	8.51363e-12	SYNPCC7942_RS09310	627	rhomboid family intramembrane serine protease && PF01694:Rhomboid family
SYNPCC7942_RS05350	Synpcc7942_1043	-1.42697	3.36369e-12	8.83165e-12	SYNPCC7942_RS05350	654	phosphatidate cytidylyltransferase && -
SYNPCC7942_RS10290	Synpcc7942_2028	1.32033	3.36807e-12	8.83494e-12	SYNPCC7942_RS10290	1062	glycosyltransferase family 4 protein && PF13439:Glycosyltransferase Family 4|PF00534:Glycosyl transferases group 1
SYNPCC7942_RS13995	#N/A	3.7843	3.55784e-12	9.31549e-12	SYNPCC7942_RS13995	291	hypothetical protein && -
SYNPCC7942_RS10525	Synpcc7942_2076	1.20936	4.15658e-12	1.08631e-11	rsgA	1053	small ribosomal subunit biogenesis GTPase RsgA && PF03193:RsgA GTPase
SYNPCC7942_RS08850	Synpcc7942_1739	-1.2433	4.43055e-12	1.15578e-11	SYNPCC7942_RS08850	426	heavy metal-responsive transcriptional regulator && PF09278:MerR, DNA binding|PF00376:MerR family regulatory protein
SYNPCC7942_RS12775	Synpcc7942_2516	-1.38353	5.02414e-12	1.30582e-11	SYNPCC7942_RS12775	240	hypothetical protein && -
SYNPCC7942_RS04260	Synpcc7942_0824	-1.11026	5.38253e-12	1.3964e-11	SYNPCC7942_RS04260	1707	DUF2156 domain-containing protein && PF09924:Uncharacterised conserved protein (DUF2156)
SYNPCC7942_RS05160	Synpcc7942_1006	-1.15197	5.43261e-12	1.40811e-11	SYNPCC7942_RS05160	1080	tetratricopeptide repeat protein && PF13432:Tetratricopeptide repeat
SYNPCC7942_RS10380	Synpcc7942_2046	-1.01431	6.38271e-12	1.64683e-11	gcvH	390	glycine cleavage system protein GcvH && PF01597:Glycine cleavage H-protein
SYNPCC7942_RS09505	Synpcc7942_1874	-1.35539	7.39965e-12	1.90748e-11	SYNPCC7942_RS09505	471	tRNA (cytidine(34)-2'-O)-methyltransferase && PF00588:SpoU rRNA Methylase family
SYNPCC7942_RS03145	Synpcc7942_0613	-1.49958	7.62129e-12	1.96283e-11	sixA	489	phosphohistidine phosphatase SixA && PF00300:Histidine phosphatase superfamily (branch 1)
SYNPCC7942_RS07825	Synpcc7942_1531	1.37249	8.14842e-12	2.09478e-11	modA	816	molybdate ABC transporter substrate-binding protein && PF13531:Bacterial extracellular solute-binding protein
SYNPCC7942_RS05735	Synpcc7942_1119	1.50713	8.58638e-12	2.20537e-11	SYNPCC7942_RS05735	627	VTT domain-containing protein && PF09335:SNARE associated Golgi protein
SYNPCC7942_RS09420	Synpcc7942_1857	-1.56366	9.07237e-12	2.32387e-11	SYNPCC7942_RS09420	867	NAD(P)-dependent oxidoreductase && PF03446:NAD binding domain of 6-phosphogluconate dehydrogenase|PF14833:NAD-binding of NADP-dependent 3-hydroxyisobutyrate dehydrogenase
SYNPCC7942_RS02955	Synpcc7942_0581	1.44102	9.67212e-12	2.47302e-11	SYNPCC7942_RS02955	348	hypothetical protein && -
SYNPCC7942_RS07015	Synpcc7942_1371	1.3199	1.11048e-11	2.82912e-11	corA	1311	magnesium/cobalt transporter CorA && PF01544:CorA-like Mg2+ transporter protein
SYNPCC7942_RS11390	Synpcc7942_R0009	-4.23791	1.11271e-11	2.83225e-11	SYNPCC7942_RS11390	72	tRNA-Gly && -
SYNPCC7942_RS07495	Synpcc7942_1465	2.44338	1.11724e-11	2.84124e-11	SYNPCC7942_RS07495	456	Rrf2 family transcriptional regulator && PF02082:Transcriptional regulator
SYNPCC7942_RS13645	Synpcc7942_0033	2.4691	1.22916e-11	3.11467e-11	SYNPCC7942_RS13645	333	nucleotidyltransferase family protein && PF01909:Nucleotidyltransferase domain
SYNPCC7942_RS00550	Synpcc7942_0108	1.8534	1.27502e-11	3.21936e-11	SYNPCC7942_RS00550	261	ParB N-terminal domain-containing protein && -
SYNPCC7942_RS06670	Synpcc7942_1304	-1.26396	1.62506e-11	4.08862e-11	SYNPCC7942_RS06670	573	hypothetical protein && -
SYNPCC7942_RS13210	Synpcc7942_R0024	-1.11514	1.75942e-11	4.41882e-11	SYNPCC7942_RS13210	73	tRNA-Ile && -
SYNPCC7942_RS08810	Synpcc7942_1731	-1.49106	1.83136e-11	4.59542e-11	SYNPCC7942_RS08810	486	phosphoribosyltransferase && PF00156:Phosphoribosyl transferase domain
SYNPCC7942_RS08360	Synpcc7942_1639	-1.81041	1.90752e-11	4.78231e-11	SYNPCC7942_RS08360	642	energy-coupling factor ABC transporter ATP-binding protein && PF00005:ABC transporter
SYNPCC7942_RS04340	Synpcc7942_0839	-2.0919	2.4161e-11	6.036e-11	SYNPCC7942_RS04340	1005	Nit6803 family nitriliase && PF00795:Carbon-nitrogen hydrolase
SYNPCC7942_RS04995	Synpcc7942_0972	-1.04487	2.46014e-11	6.14059e-11	SYNPCC7942_RS04995	393	RidA family protein && PF01042:Endoribonuclease L-PSP
SYNPCC7942_RS10125	Synpcc7942_1997	3.31533	2.56295e-11	6.38596e-11	SYNPCC7942_RS10125	219	high light inducible protein && -
SYNPCC7942_RS12480	Synpcc7942_2456	-1.10902	2.60702e-11	6.49007e-11	SYNPCC7942_RS12480	951	DUF4335 domain-containing protein && PF14233:Domain of unknown function (DUF4335)
SYNPCC7942_RS06200	Synpcc7942_1211	1.59494	2.86406e-11	7.11744e-11	SYNPCC7942_RS06200	345	DUF2442 domain-containing protein && PF10387:Protein of unknown function (DUF2442)
SYNPCC7942_RS06210	#N/A	2.33647	3.46681e-11	8.5852e-11	SYNPCC7942_RS06210	225	hypothetical protein && -
SYNPCC7942_RS05600	Synpcc7942_1091	1.1985	3.58915e-11	8.88039e-11	SYNPCC7942_RS05600	1164	SAM-dependent methyltransferase && PF02636:Putative S-adenosyl-L-methionine-dependent methyltransferase
SYNPCC7942_RS06220	Synpcc7942_1214	-1.21248	4.53473e-11	1.11712e-10	SYNPCC7942_RS06220	483	glutathione peroxidase && PF00255:Glutathione peroxidase
SYNPCC7942_RS13990	#N/A	4.11827	4.91851e-11	1.20956e-10	SYNPCC7942_RS13990	276	hypothetical protein && -
SYNPCC7942_RS06485	Synpcc7942_1266	-1.19519	5.01289e-11	1.23063e-10	rdgB	594	RdgB/HAM1 family non-canonical purine NTP pyrophosphatase && PF01725:Ham1 family
SYNPCC7942_RS02010	Synpcc7942_0394	1.07433	5.09607e-11	1.24997e-10	SYNPCC7942_RS02010	867	phosphatidate cytidylyltransferase && PF01148:Cytidylyltransferase family
SYNPCC7942_RS11100	Synpcc7942_2184	-1.03544	5.34879e-11	1.31082e-10	SYNPCC7942_RS11100	801	class II glutamine amidotransferase && PF13230:Glutamine amidotransferases class-II
SYNPCC7942_RS00645	Synpcc7942_0127	-1.38991	6.16787e-11	1.50246e-10	ntcA	669	global nitrogen regulator NtcA && PF13545:Crp-like helix-turn-helix domain|PF00027:Cyclic nucleotide-binding domain
SYNPCC7942_RS06380	Synpcc7942_1245	1.87107	6.31874e-11	1.53789e-10	SYNPCC7942_RS06380	345	AAA-associated domain-containing protein && PF09821:C-terminal AAA-associated domain
SYNPCC7942_RS12525	Synpcc7942_2464	-1.0373	6.3404e-11	1.54183e-10	SYNPCC7942_RS12525	699	N-acetylmannosamine-6-phosphate 2-epimerase && PF04131:Putative N-acetylmannosamine-6-phosphate epimerase
SYNPCC7942_RS09540	Synpcc7942_1881	-1.37615	7.24684e-11	1.75894e-10	nadB	1653	L-aspartate oxidase && PF02910:Fumarate reductase flavoprotein C-term|PF00890:FAD binding domain
SYNPCC7942_RS12240	Synpcc7942_2408	-1.53309	1.04127e-10	2.517e-10	SYNPCC7942_RS12240	387	RidA family protein && PF01042:Endoribonuclease L-PSP
SYNPCC7942_RS10335	Synpcc7942_2037	-1.39546	1.04475e-10	2.52326e-10	SYNPCC7942_RS10335	645	hypothetical protein && -
SYNPCC7942_RS13400	Synpcc7942_B2618	2.08414	1.11683e-10	2.69046e-10	SYNPCC7942_RS13400	435	Rrf2 family transcriptional regulator && PF02082:Transcriptional regulator
SYNPCC7942_RS06920	Synpcc7942_1354	1.5074	1.13199e-10	2.72466e-10	SYNPCC7942_RS06920	1497	MFS transporter && PF07690:Major Facilitator Superfamily
SYNPCC7942_RS12955	Synpcc7942_2550	1.20053	1.27244e-10	3.05493e-10	SYNPCC7942_RS12955	1074	ATP-binding protein && -
SYNPCC7942_RS06080	Synpcc7942_1187	-1.00789	1.29382e-10	3.10365e-10	SYNPCC7942_RS06080	1176	N-acetyltransferase && PF04339:Peptidogalycan biosysnthesis/recognition
SYNPCC7942_RS04815	Synpcc7942_0936	-1.7629	1.46771e-10	3.51482e-10	SYNPCC7942_RS04815	546	rhodanese-like domain-containing protein && PF00581:Rhodanese-like domain|PF11127:Protein of unknown function (DUF2892)
SYNPCC7942_RS04745	Synpcc7942_0922	-1.54415	2.10036e-10	5.00869e-10	gluQRS	903	tRNA glutamyl-Q(34) synthetase GluQRS && PF00749:tRNA synthetases class I (E and Q), catalytic domain
SYNPCC7942_RS04925	Synpcc7942_0958	-1.19245	2.54044e-10	6.04796e-10	SYNPCC7942_RS04925	630	phosphoribosylglycinamide formyltransferase && PF00551:Formyl transferase
SYNPCC7942_RS03490	Synpcc7942_0681	1.32139	2.70868e-10	6.43765e-10	SYNPCC7942_RS03490	699	2-C-methyl-D-erythritol 4-phosphate cytidylyltransferase && PF01128:2-C-methyl-D-erythritol 4-phosphate cytidylyltransferase
SYNPCC7942_RS02770	Synpcc7942_0544	-2.07765	3.08258e-10	7.28961e-10	SYNPCC7942_RS02770	270	YciI family protein && -
SYNPCC7942_RS01495	Synpcc7942_0293	-1.62252	3.46682e-10	8.17097e-10	SYNPCC7942_RS01495	339	hypothetical protein && -
SYNPCC7942_RS00910	Synpcc7942_0179	2.37529	3.69024e-10	8.68309e-10	SYNPCC7942_RS00910	348	tRNA-binding protein && PF01588:Putative tRNA binding domain
SYNPCC7942_RS09460	#N/A	-1.23163	3.69024e-10	8.68309e-10	SYNPCC7942_RS09460	180	hypothetical protein && -
SYNPCC7942_RS04855	Synpcc7942_0944	-1.23478	4.04494e-10	9.48485e-10	SYNPCC7942_RS04855	1239	bifunctional folylpolyglutamate synthase/dihydrofolate synthase && PF08245:Mur ligase middle domain|PF02875:Mur ligase family, glutamate ligase domain
SYNPCC7942_RS02410	Synpcc7942_0472	1.13382	4.22464e-10	9.89124e-10	xseB	225	exodeoxyribonuclease VII small subunit && -
SYNPCC7942_RS09355	Synpcc7942_1844	1.02958	4.61274e-10	1.07821e-09	queF	525	NADPH-dependent 7-cyano-7-deazaguanine reductase QueF && PF14489:QueF-like protein
SYNPCC7942_RS10670	Synpcc7942_2105	-1.39047	4.79686e-10	1.12032e-09	SYNPCC7942_RS10670	870	ABC transporter ATP-binding protein && PF00005:ABC transporter
SYNPCC7942_RS13190	Synpcc7942_2590	1.41463	5.9596e-10	1.38503e-09	SYNPCC7942_RS13190	516	type II secretion system protein && -
SYNPCC7942_RS13120	Synpcc7942_2577	-1.01605	6.0436e-10	1.4034e-09	murQ	924	N-acetylmuramic acid 6-phosphate etherase && PF13580:SIS domain
SYNPCC7942_RS04035	Synpcc7942_0778	1.51718	6.22966e-10	1.44542e-09	SYNPCC7942_RS04035	465	hypothetical protein && -
SYNPCC7942_RS06260	Synpcc7942_1222	1.21334	7.95951e-10	1.83776e-09	truB	885	tRNA pseudouridine(55) synthase TruB && PF16198:tRNA pseudouridylate synthase B C-terminal domain|PF09157:Pseudouridine synthase II TruB, C-terminal|PF01509:TruB family pseudouridylate synthase (N terminal domain)
SYNPCC7942_RS11835	Synpcc7942_2328	-1.1652	8.72843e-10	2.01201e-09	SYNPCC7942_RS11835	1092	tetratricopeptide repeat protein && PF13371:Tetratricopeptide repeat|PF13424:Tetratricopeptide repeat|PF13432:Tetratricopeptide repeat
SYNPCC7942_RS13525	Synpcc7942_B2638	1.88077	9.07806e-10	2.09091e-09	SYNPCC7942_RS13525	294	BrnT family toxin && -
SYNPCC7942_RS07145	Synpcc7942_1396	1.00457	1.09599e-09	2.51616e-09	SYNPCC7942_RS07145	258	hypothetical protein && -
SYNPCC7942_RS00595	#N/A	-1.06373	1.26936e-09	2.90009e-09	nrtS	279	nitrate/nitrite transporter NrtS && -
SYNPCC7942_RS05580	Synpcc7942_1087	-1.02304	1.48884e-09	3.39331e-09	SYNPCC7942_RS05580	975	NAD(P)-dependent oxidoreductase && PF01370:NAD dependent epimerase/dehydratase family
SYNPCC7942_RS07130	Synpcc7942_1393	1.50091	1.69315e-09	3.8435e-09	SYNPCC7942_RS07130	915	histone deacetylase && PF00850:Histone deacetylase domain
SYNPCC7942_RS09915	Synpcc7942_1953	-1.05863	1.83259e-09	4.1567e-09	SYNPCC7942_RS09915	387	6-carboxytetrahydropterin synthase && PF01242:6-pyruvoyl tetrahydropterin synthase
SYNPCC7942_RS14185	Synpcc7942_1822	-1.0151	2.51972e-09	5.68795e-09	SYNPCC7942_RS14185	174	hypothetical protein && -
SYNPCC7942_RS09730	Synpcc7942_1917	1.06684	2.67818e-09	6.03602e-09	SYNPCC7942_RS09730	1095	EamA family transporter && PF00892:EamA-like transporter family
SYNPCC7942_RS04830	Synpcc7942_0939	-1.05134	3.12619e-09	7.03454e-09	cysC	627	adenylyl-sulfate kinase && PF01583:Adenylylsulphate kinase
SYNPCC7942_RS05025	#N/A	1.15752	3.54164e-09	7.95046e-09	SYNPCC7942_RS05025	219	hypothetical protein && -
SYNPCC7942_RS13060	Synpcc7942_2570	-1.01196	4.25591e-09	9.5237e-09	SYNPCC7942_RS13060	1209	tyrosine--tRNA ligase && PF01479:S4 domain|PF00579:tRNA synthetases class I (W and Y)
SYNPCC7942_RS00890	Synpcc7942_0175	1.7436	4.30028e-09	9.61539e-09	SYNPCC7942_RS00890	213	DUF1049 domain-containing protein && -
SYNPCC7942_RS03330	Synpcc7942_0650	-1.00211	4.94492e-09	1.10023e-08	SYNPCC7942_RS03330	486	GNAT family N-acetyltransferase && PF00583:Acetyltransferase (GNAT) family
SYNPCC7942_RS05400	Synpcc7942_1053	-3.06576	4.95918e-09	1.10191e-08	cpcA	492	phycocyanin subunit alpha && PF00502:Phycobilisome protein
SYNPCC7942_RS04715	Synpcc7942_R0043	-2.77937	4.98763e-09	1.1065e-08	SYNPCC7942_RS04715	72	tRNA-Thr && -
SYNPCC7942_RS08720	Synpcc7942_1714	-1.19737	6.2771e-09	1.38822e-08	SYNPCC7942_RS08720	1017	alpha/beta fold hydrolase && PF00561:alpha/beta hydrolase fold
SYNPCC7942_RS12050	Synpcc7942_2371	-1.04756	6.60914e-09	1.46051e-08	lpxA	795	acyl-ACP--UDP-N-acetylglucosamine O-acyltransferase && PF00132:Bacterial transferase hexapeptide (six repeats)|PF13720:Udp N-acetylglucosamine O-acyltransferase; Domain 2
SYNPCC7942_RS13785	Synpcc7942_1601	1.38075	8.28673e-09	1.82553e-08	SYNPCC7942_RS13785	174	DUF2256 domain-containing protein && -
SYNPCC7942_RS06740	Synpcc7942_1318	1.08688	8.85478e-09	1.94915e-08	SYNPCC7942_RS06740	852	metal ABC transporter permease && PF00950:ABC 3 transport family
SYNPCC7942_RS12275	Synpcc7942_2416	1.01574	8.88478e-09	1.95424e-08	SYNPCC7942_RS12275	768	response regulator && PF00486:Transcriptional regulatory protein, C terminal|PF00072:Response regulator receiver domain
SYNPCC7942_RS01580	Synpcc7942_0310	-1.2995	1.00741e-08	2.21069e-08	SYNPCC7942_RS01580	945	4-(cytidine 5'-diphospho)-2-C-methyl-D-erythritol kinase && PF08544:GHMP kinases C terminal
SYNPCC7942_RS05605	Synpcc7942_1092	-1.79176	1.19593e-08	2.6062e-08	SYNPCC7942_RS05605	660	class I SAM-dependent methyltransferase && PF13489:Methyltransferase domain
SYNPCC7942_RS13490	Synpcc7942_B2633	-1.20071	1.21791e-08	2.65004e-08	SYNPCC7942_RS13490	3000	DUF3854 domain-containing protein && PF12965:Domain of unknown function (DUF3854)
SYNPCC7942_RS10985	#N/A	-2.58242	1.29616e-08	2.81597e-08	SYNPCC7942_RS10985	168	hypothetical protein && -
SYNPCC7942_RS08030	Synpcc7942_1572	1.01743	1.41045e-08	3.05958e-08	SYNPCC7942_RS08030	1587	GMC family oxidoreductase && PF05199:GMC oxidoreductase|PF00732:GMC oxidoreductase
SYNPCC7942_RS10275	Synpcc7942_2025	1.03233	1.74119e-08	3.75403e-08	SYNPCC7942_RS10275	1086	glycosyltransferase && PF00534:Glycosyl transferases group 1
SYNPCC7942_RS05110	Synpcc7942_0995	1.43219	1.81207e-08	3.90387e-08	SYNPCC7942_RS05110	396	DUF565 domain-containing protein && PF04483:Protein of unknown function (DUF565)
SYNPCC7942_RS06195	Synpcc7942_1210	1.36138	1.85838e-08	3.99454e-08	SYNPCC7942_RS06195	249	DUF4160 domain-containing protein && -
SYNPCC7942_RS11490	Synpcc7942_2261	1.05517	2.18877e-08	4.69046e-08	SYNPCC7942_RS11490	342	divalent-cation tolerance protein CutA && PF03091:CutA1 divalent ion tolerance protein
SYNPCC7942_RS06655	Synpcc7942_1301	1.24767	2.64555e-08	5.64649e-08	SYNPCC7942_RS06655	1422	ATP-dependent DNA helicase RecQ && PF00271:Helicase conserved C-terminal domain|PF00270:DEAD/DEAH box helicase
SYNPCC7942_RS05835	Synpcc7942_1140	-1.37641	2.64685e-08	5.64649e-08	SYNPCC7942_RS05835	1758	FAD-dependent oxidoreductase && PF12831:FAD dependent oxidoreductase
SYNPCC7942_RS10315	Synpcc7942_2033	-1.24181	2.83545e-08	6.03972e-08	SYNPCC7942_RS10315	693	hypothetical protein && -
SYNPCC7942_RS06585	Synpcc7942_1286	-1.28799	2.90115e-08	6.17502e-08	SYNPCC7942_RS06585	1212	molybdopterin molybdotransferase MoeA && PF00994:Probable molybdopterin binding domain|PF03453:MoeA N-terminal region (domain I and II)|PF03454:MoeA C-terminal region (domain IV)
SYNPCC7942_RS00885	Synpcc7942_0174	1.03795	3.14992e-08	6.69447e-08	rsmI	879	16S rRNA (cytidine(1402)-2'-O)-methyltransferase && PF00590:Tetrapyrrole (Corrin/Porphyrin) Methylases
SYNPCC7942_RS08190	Synpcc7942_1605	-1.76011	3.33659e-08	7.08588e-08	SYNPCC7942_RS08190	579	hypothetical protein && -
SYNPCC7942_RS08630	Synpcc7942_1695	-1.17611	3.50454e-08	7.42584e-08	SYNPCC7942_RS08630	999	CsgG/HfaB family protein && PF03783:Curli production assembly/transport component CsgG
SYNPCC7942_RS07375	Synpcc7942_1442	1.91362	3.91476e-08	8.27651e-08	SYNPCC7942_RS07375	435	VOC family protein && -
SYNPCC7942_RS06580	Synpcc7942_1285	-1.20617	4.72513e-08	9.93786e-08	SYNPCC7942_RS06580	972	bifunctional molybdenum cofactor biosynthesis protein MoaC/MoaB && PF00994:Probable molybdopterin binding domain|PF01967:MoaC family
SYNPCC7942_RS11830	Synpcc7942_2327	-1.26257	4.74431e-08	9.9708e-08	SYNPCC7942_RS11830	474	phosphate-starvation-inducible PsiE family protein && PF06146:Phosphate-starvation-inducible E
SYNPCC7942_RS06890	Synpcc7942_1348	-1.35041	6.53537e-08	1.36439e-07	SYNPCC7942_RS06890	300	hypothetical protein && -
SYNPCC7942_RS08305	Synpcc7942_1628	1.13917	6.92822e-08	1.44321e-07	SYNPCC7942_RS08305	720	cytochrome b/b6 domain-containing protein && -
SYNPCC7942_RS14015	#N/A	-3.18146	8.42371e-08	1.74703e-07	SYNPCC7942_RS14015	153	hypothetical protein && -
SYNPCC7942_RS01630	Synpcc7942_0320	-1.13857	1.1147e-07	2.30676e-07	galE	999	UDP-glucose 4-epimerase GalE && PF01370:NAD dependent epimerase/dehydratase family
SYNPCC7942_RS00345	Synpcc7942_0070	-2.2771	1.37373e-07	2.8345e-07	SYNPCC7942_RS00345	561	pyridoxamine 5'-phosphate oxidase family protein && PF12766:Pyridoxamine 5'-phosphate oxidase
SYNPCC7942_RS12915	Synpcc7942_2542	-1.15116	1.41754e-07	2.92064e-07	SYNPCC7942_RS12915	348	c-type cytochrome && PF13442:Cytochrome C oxidase, cbb3-type, subunit III
SYNPCC7942_RS02085	Synpcc7942_0409	1.09148	1.55671e-07	3.19808e-07	SYNPCC7942_RS02085	285	ribbon-helix-helix protein%2C CopG family && -
SYNPCC7942_RS11700	Synpcc7942_2302	1.09549	1.66642e-07	3.41605e-07	SYNPCC7942_RS11700	357	hypothetical protein && -
SYNPCC7942_RS04325	Synpcc7942_0836	1.51304	1.68124e-07	3.44392e-07	SYNPCC7942_RS04325	1017	sll0787 family AIR synthase-like protein && PF02769:AIR synthase related protein, C-terminal domain|PF00586:AIR synthase related protein, N-terminal domain
SYNPCC7942_RS13175	Synpcc7942_2587	-1.02647	1.72307e-07	3.52452e-07	SYNPCC7942_RS13175	528	DUF3916 domain-containing protein && PF13079:Protein of unknown function (DUF3916)
SYNPCC7942_RS07580	Synpcc7942_1483	-1.60861	2.40118e-07	4.87288e-07	SYNPCC7942_RS07580	429	HIT family protein && PF01230:HIT domain
SYNPCC7942_RS09840	Synpcc7942_1939	-1.19285	2.40729e-07	4.88178e-07	SYNPCC7942_RS09840	1002	ArsJ-associated glyceraldehyde-3-phosphate dehydrogenase && PF00044:Glyceraldehyde 3-phosphate dehydrogenase, NAD binding domain|PF02800:Glyceraldehyde 3-phosphate dehydrogenase, C-terminal domain
SYNPCC7942_RS08025	Synpcc7942_1571	1.68352	2.61109e-07	5.27656e-07	SYNPCC7942_RS08025	810	aquaporin family protein && PF00230:Major intrinsic protein
SYNPCC7942_RS03440	Synpcc7942_0672	2.61267	2.61127e-07	5.27656e-07	SYNPCC7942_RS03440	963	RNA polymerase sigma factor%2C RpoD/SigA family && PF04542:Sigma-70 region 2|PF00140:Sigma-70 factor, region 1.2|PF04539:Sigma-70 region 3|PF04545:Sigma-70, region 4
SYNPCC7942_RS06900	Synpcc7942_1350	-2.82796	2.67101e-07	5.39342e-07	patD	333	heterocyst frequency control protein PatD && -
SYNPCC7942_RS01855	Synpcc7942_0364	1.0427	2.7683e-07	5.58589e-07	SYNPCC7942_RS01855	552	phycobiliprotein lyase && PF09367:CpeS-like protein
SYNPCC7942_RS01985	Synpcc7942_0389	1.29809	3.00491e-07	6.05469e-07	SYNPCC7942_RS01985	201	hypothetical protein && -
SYNPCC7942_RS10235	Synpcc7942_R0003	-2.21951	3.17219e-07	6.37815e-07	SYNPCC7942_RS10235	72	tRNA-Thr && -
SYNPCC7942_RS01760	Synpcc7942_0345	1.22783	3.68852e-07	7.39009e-07	SYNPCC7942_RS01760	771	biotin--[acetyl-CoA-carboxylase] ligase && PF03099:Biotin/lipoate A/B protein ligase family
SYNPCC7942_RS12060	Synpcc7942_2373	1.26993	3.74522e-07	7.49309e-07	SYNPCC7942_RS12060	1035	dipeptide epimerase && PF13378:Enolase C-terminal domain-like|PF02746:Mandelate racemase / muconate lactonizing enzyme, N-terminal domain
SYNPCC7942_RS10560	Synpcc7942_2083	1.76265	3.80645e-07	7.61022e-07	SYNPCC7942_RS10560	672	MarC family protein && PF01914:MarC family integral membrane protein
SYNPCC7942_RS09125	Synpcc7942_1796	1.06728	4.3853e-07	8.71218e-07	SYNPCC7942_RS09125	294	hypothetical protein && -
SYNPCC7942_RS04225	Synpcc7942_0817	1.1332	4.48973e-07	8.90714e-07	SYNPCC7942_RS04225	393	transcriptional repressor && PF01475:Ferric uptake regulator family
SYNPCC7942_RS00365	Synpcc7942_0074	-3.04241	4.98992e-07	9.86492e-07	SYNPCC7942_RS00365	354	hypothetical protein && -
SYNPCC7942_RS00315	Synpcc7942_0063	2.43945	5.19231e-07	1.02293e-06	SYNPCC7942_RS00315	441	dual specificity protein phosphatase family protein && PF00782:Dual specificity phosphatase, catalytic domain
SYNPCC7942_RS02235	#N/A	2.34331	5.37627e-07	1.05844e-06	SYNPCC7942_RS02235	237	DUF2281 domain-containing protein && -
SYNPCC7942_RS06860	Synpcc7942_1342	-1.1676	5.66908e-07	1.11377e-06	gmd	1092	GDP-mannose 4%2C6-dehydratase && PF16363:GDP-mannose 4,6 dehydratase
SYNPCC7942_RS00215	Synpcc7942_0043	1.16178	5.72785e-07	1.12453e-06	SYNPCC7942_RS00215	366	hypothetical protein && -
SYNPCC7942_RS06165	Synpcc7942_1204	1.96443	5.99806e-07	1.17595e-06	SYNPCC7942_RS06165	243	type II toxin-antitoxin system Phd/YefM family antitoxin && -
SYNPCC7942_RS13420	Synpcc7942_B2622	1.40749	6.39904e-07	1.2537e-06	SYNPCC7942_RS13420	1182	chromate transporter && PF02417:Chromate transporter
SYNPCC7942_RS03745	Synpcc7942_0724	-1.07202	7.14372e-07	1.39766e-06	SYNPCC7942_RS03745	444	hypothetical protein && -
SYNPCC7942_RS02350	Synpcc7942_0461	1.17386	7.5085e-07	1.467e-06	SYNPCC7942_RS02350	438	hypothetical protein && -
SYNPCC7942_RS01385	Synpcc7942_0272	1.06761	7.72647e-07	1.50648e-06	SYNPCC7942_RS01385	795	uroporphyrinogen-III synthase && PF02602:Uroporphyrinogen-III synthase HemD
SYNPCC7942_RS04595	Synpcc7942_0892	1.20523	9.69349e-07	1.87965e-06	cofG	1011	7%2C8-didemethyl-8-hydroxy-5-deazariboflavin synthase subunit CofG && PF04055:Radical SAM superfamily
SYNPCC7942_RS09495	Synpcc7942_1872	1.10389	1.02951e-06	1.99357e-06	SYNPCC7942_RS09495	1449	HAMP domain-containing protein && PF02518:Histidine kinase-, DNA gyrase B-, and HSP90-like ATPase|PF00512:His Kinase A (phospho-acceptor) domain
SYNPCC7942_RS02420	Synpcc7942_0475	-2.26181	1.03505e-06	2.00293e-06	petN	105	cytochrome b6-f complex subunit PetN && -
SYNPCC7942_RS04065	Synpcc7942_0785	1.56049	1.06584e-06	2.0597e-06	SYNPCC7942_RS04065	1989	PBP1A family penicillin-binding protein && PF00905:Penicillin binding protein transpeptidase domain|PF00912:Transglycosylase
SYNPCC7942_RS13680	#N/A	-1.3682	1.30456e-06	2.51074e-06	SYNPCC7942_RS13680	120	photosystem II reaction center protein Ycf12 && -
SYNPCC7942_RS03585	Synpcc7942_0699	1.17746	1.39268e-06	2.67671e-06	SYNPCC7942_RS03585	108	photosystem II reaction center protein M && -
SYNPCC7942_RS01980	Synpcc7942_0388	-1.0389	1.48435e-06	2.84903e-06	SYNPCC7942_RS01980	1122	glycosyltransferase family 4 protein && PF13439:Glycosyltransferase Family 4|PF00534:Glycosyl transferases group 1
SYNPCC7942_RS00110	Synpcc7942_0021	-1.76664	2.01465e-06	3.83569e-06	SYNPCC7942_RS00110	741	cobalt-precorrin-6A reductase && PF02571:Precorrin-6x reductase CbiJ/CobK
SYNPCC7942_RS09170	Synpcc7942_1805	1.83252	2.04079e-06	3.88024e-06	SYNPCC7942_RS09170	780	4'-phosphopantetheinyl transferase superfamily protein && PF01648:4'-phosphopantetheinyl transferase superfamily
SYNPCC7942_RS13415	Synpcc7942_B2621	1.58672	2.19814e-06	4.16823e-06	SYNPCC7942_RS13415	549	MgtC/SapB family protein && PF02308:MgtC family
SYNPCC7942_RS02710	Synpcc7942_0533	-1.34611	3.78804e-06	7.08351e-06	SYNPCC7942_RS02710	237	DUF433 domain-containing protein && -
SYNPCC7942_RS03735	#N/A	-1.09346	3.86974e-06	7.23151e-06	SYNPCC7942_RS03735	249	hypothetical protein && -
SYNPCC7942_RS03750	Synpcc7942_0725	1.41636	3.8874e-06	7.25972e-06	SYNPCC7942_RS03750	1410	DEAD/DEAH box helicase && PF04851:Type III restriction enzyme, res subunit|PF00271:Helicase conserved C-terminal domain
SYNPCC7942_RS07370	Synpcc7942_1441	1.14773	4.66916e-06	8.70246e-06	SYNPCC7942_RS07370	978	cobalamin biosynthesis protein && PF03186:CobD/Cbib protein
SYNPCC7942_RS11180	Synpcc7942_R0008	-2.94096	5.03487e-06	9.35943e-06	SYNPCC7942_RS11180	89	tRNA-Ser && -
SYNPCC7942_RS03105	Synpcc7942_0605	-1.00733	5.5798e-06	1.0352e-05	SYNPCC7942_RS03105	984	hypothetical protein && PF01062:Bestrophin, RFP-TM, chloride channel
SYNPCC7942_RS07950	Synpcc7942_1558	1.07792	5.87872e-06	1.08781e-05	SYNPCC7942_RS07950	1068	hypothetical protein && -
SYNPCC7942_RS11665	Synpcc7942_2295	-1.05822	6.67597e-06	1.23132e-05	SYNPCC7942_RS11665	1104	hypothetical protein && -
SYNPCC7942_RS00445	Synpcc7942_R0025	-1.15445	6.88655e-06	1.2685e-05	SYNPCC7942_RS00445	72	tRNA-Asn && -
SYNPCC7942_RS02550	Synpcc7942_0502	-2.12465	7.01632e-06	1.29157e-05	SYNPCC7942_RS02550	567	GNAT family N-acetyltransferase && PF13302:Acetyltransferase (GNAT) domain
SYNPCC7942_RS07640	Synpcc7942_1495	-1.13635	7.15319e-06	1.31505e-05	SYNPCC7942_RS07640	528	tetratricopeptide repeat protein && PF14559:Tetratricopeptide repeat
SYNPCC7942_RS09905	Synpcc7942_R0002	-2.26432	7.75537e-06	1.42484e-05	SYNPCC7942_RS09905	85	tRNA-Ser && -
SYNPCC7942_RS14045	Synpcc7942_1690	-1.38107	9.23964e-06	1.68442e-05	SYNPCC7942_RS14045	162	hypothetical protein && -
SYNPCC7942_RS08220	Synpcc7942_1611	1.27634	9.58535e-06	1.74408e-05	SYNPCC7942_RS08220	294	NAD(P) transhydrogenase subunit alpha && -
SYNPCC7942_RS06175	Synpcc7942_1206	2.4026	1.0193e-05	1.85025e-05	SYNPCC7942_RS06175	276	DUF2281 domain-containing protein && -
SYNPCC7942_RS13345	Synpcc7942_B2637	-1.07333	1.16335e-05	2.10584e-05	SYNPCC7942_RS13345	612	ParA family protein && PF01656:CobQ/CobB/MinD/ParA nucleotide binding domain
SYNPCC7942_RS05805	Synpcc7942_1134	2.23093	1.16405e-05	2.10584e-05	SYNPCC7942_RS05805	249	hypothetical protein && -
SYNPCC7942_RS10685	Synpcc7942_2108	-1.23167	1.18077e-05	2.13473e-05	SYNPCC7942_RS10685	369	hypothetical protein && -
SYNPCC7942_RS06735	Synpcc7942_1317	1.53193	1.42829e-05	2.5691e-05	SYNPCC7942_RS06735	738	metal ABC transporter ATP-binding protein && PF00005:ABC transporter
SYNPCC7942_RS05775	Synpcc7942_1128	1.22949	1.53693e-05	2.76099e-05	SYNPCC7942_RS05775	1089	DUF4214 domain-containing protein && PF13946:Domain of unknown function (DUF4214)
SYNPCC7942_RS07560	Synpcc7942_1479	1.15866	1.67081e-05	2.99771e-05	petG	114	cytochrome b6-f complex subunit PetG && -
SYNPCC7942_RS02960	Synpcc7942_0582	1.25375	1.74628e-05	3.12324e-05	SYNPCC7942_RS02960	1005	alpha/beta fold hydrolase && PF12697:Alpha/beta hydrolase family
SYNPCC7942_RS02705	Synpcc7942_0532	-1.32533	1.80552e-05	3.22309e-05	SYNPCC7942_RS02705	354	DUF5615 family PIN-like protein && PF01927:Mut7-C RNAse domain
SYNPCC7942_RS10810	#N/A	1.59045	2.00073e-05	3.56034e-05	SYNPCC7942_RS10810	180	hypothetical protein && -
SYNPCC7942_RS07860	Synpcc7942_1538	-2.39308	2.27338e-05	4.03287e-05	SYNPCC7942_RS07860	366	hypothetical protein && -
SYNPCC7942_RS03230	Synpcc7942_0629	1.27621	2.40754e-05	4.26285e-05	SYNPCC7942_RS03230	207	hypothetical protein && -
SYNPCC7942_RS08710	Synpcc7942_1712	-1.26974	2.52392e-05	4.46054e-05	SYNPCC7942_RS08710	366	DUF1818 family protein && PF08848:Domain of unknown function (DUF1818)
SYNPCC7942_RS03580	Synpcc7942_0698	1.55486	2.60087e-05	4.59082e-05	SYNPCC7942_RS03580	435	(2Fe-2S)-binding protein && PF00111:2Fe-2S iron-sulfur cluster binding domain
SYNPCC7942_RS13170	Synpcc7942_2586	1.26188	2.93251e-05	5.15371e-05	SYNPCC7942_RS13170	438	DUF202 domain-containing protein && PF02656:Domain of unknown function (DUF202)
SYNPCC7942_RS07830	Synpcc7942_1532	1.16067	4.05351e-05	7.06683e-05	modB	666	molybdate ABC transporter permease subunit && PF00528:Binding-protein-dependent transport system inner membrane component
SYNPCC7942_RS08655	Synpcc7942_1700	-1.26467	4.24296e-05	7.39256e-05	SYNPCC7942_RS08655	945	GDP-L-fucose synthase && PF01370:NAD dependent epimerase/dehydratase family
SYNPCC7942_RS13010	Synpcc7942_2560	1.24728	4.35408e-05	7.57685e-05	SYNPCC7942_RS13010	561	GNAT family N-acetyltransferase && PF00583:Acetyltransferase (GNAT) family
SYNPCC7942_RS11565	Synpcc7942_R0011	1.38699	4.86889e-05	8.44676e-05	SYNPCC7942_RS11565	73	tRNA-Arg && -
SYNPCC7942_RS00030	Synpcc7942_0006	-1.41276	5.83569e-05	0.000100624	SYNPCC7942_RS00030	414	hypothetical protein && -
SYNPCC7942_RS01545	Synpcc7942_0303	-1.30378	7.77427e-05	0.000132678	SYNPCC7942_RS01545	1089	potassium channel protein && PF07885:Ion channel|PF02254:TrkA-N domain|PF02080:TrkA-C domain
SYNPCC7942_RS01175	Synpcc7942_0231	-1.47933	9.57721e-05	0.000162274	SYNPCC7942_RS01175	525	GNAT family N-acetyltransferase && PF00583:Acetyltransferase (GNAT) family
SYNPCC7942_RS05005	Synpcc7942_0975	1.29336	0.000107812	0.000181481	rsmH	891	16S rRNA (cytosine(1402)-N(4))-methyltransferase RsmH && PF01795:MraW methylase family
SYNPCC7942_RS08065	Synpcc7942_1579	1.51123	0.000108078	0.000181819	SYNPCC7942_RS08065	552	tyrosine-protein phosphatase && PF05706:Cyclin-dependent kinase inhibitor 3 (CDKN3)
SYNPCC7942_RS11545	Synpcc7942_2272	1.35696	0.000109336	0.000183718	folK	531	2-amino-4-hydroxy-6-hydroxymethyldihydropteridine diphosphokinase && PF01288:7,8-dihydro-6-hydroxymethylpterin-pyrophosphokinase (HPPK)
SYNPCC7942_RS07380	Synpcc7942_R0049	-2.48075	0.00010968	0.000184188	SYNPCC7942_RS07380	72	tRNA-Lys && -
SYNPCC7942_RS14170	Synpcc7942_1560	-1.88887	0.000119806	0.000200598	SYNPCC7942_RS14170	159	hypothetical protein && -
SYNPCC7942_RS00145	Synpcc7942_0028	1.0305	0.00013178	0.000219996	SYNPCC7942_RS00145	669	alpha/beta hydrolase && -
SYNPCC7942_RS06515	Synpcc7942_1272	1.09006	0.000224963	0.000370104	SYNPCC7942_RS06515	528	SRPBCC family protein && PF10604:Polyketide cyclase / dehydrase and lipid transport
SYNPCC7942_RS06215	Synpcc7942_1213	1.31123	0.000261763	0.000428161	SYNPCC7942_RS06215	417	type II toxin-antitoxin system VapC family toxin && PF01850:PIN domain
SYNPCC7942_RS05955	Synpcc7942_1162	1.04358	0.00031709	0.000513911	SYNPCC7942_RS05955	456	DMT family transporter && PF04657:Putative inner membrane exporter, YdcZ
SYNPCC7942_RS00075	Synpcc7942_0015	1.0443	0.000325486	0.000526916	SYNPCC7942_RS00075	672	Fe2+-dependent dioxygenase && PF13640:2OG-Fe(II) oxygenase superfamily
SYNPCC7942_RS00165	Synpcc7942_0032	1.00625	0.000366744	0.000589663	SYNPCC7942_RS00165	354	DUF86 domain-containing protein && PF01934:Protein of unknown function DUF86
SYNPCC7942_RS06285	Synpcc7942_R0046	-1.55475	0.000369336	0.000593156	SYNPCC7942_RS06285	72	tRNA-Val && -
SYNPCC7942_RS02785	Synpcc7942_0547	-1.20678	0.000458953	0.000732927	SYNPCC7942_RS02785	510	hypothetical protein && -
SYNPCC7942_RS04215	Synpcc7942_0815	1.25491	0.000491067	0.000782888	SYNPCC7942_RS04215	732	ABC transporter ATP-binding protein && PF00005:ABC transporter
SYNPCC7942_RS13780	#N/A	2.11267	0.000506771	0.000807017	SYNPCC7942_RS13780	285	hypothetical protein && -
SYNPCC7942_RS05235	Synpcc7942_1018	1.08496	0.000583853	0.000927682	SYNPCC7942_RS05235	636	hypothetical protein && -
SYNPCC7942_RS08590	Synpcc7942_1686	-1.1217	0.000649926	0.00102805	SYNPCC7942_RS08590	1026	sulfate ABC transporter substrate-binding protein && PF13531:Bacterial extracellular solute-binding protein
SYNPCC7942_RS13500	Synpcc7942_B2657	1.08586	0.000741246	0.00116599	SYNPCC7942_RS13500	216	hypothetical protein && -
SYNPCC7942_RS11010	Synpcc7942_2166	3.03131	0.000833265	0.00130206	SYNPCC7942_RS11010	372	hypothetical protein && -
SYNPCC7942_RS03510	Synpcc7942_0685	-1.04259	0.00115402	0.0017875	groL	1668	chaperonin GroEL && PF00118:TCP-1/cpn60 chaperonin family
SYNPCC7942_RS11030	Synpcc7942_2170	-2.29216	0.00138497	0.00213008	SYNPCC7942_RS11030	450	transcriptional repressor && PF01475:Ferric uptake regulator family
SYNPCC7942_RS05155	Synpcc7942_1005	-1.37255	0.00169063	0.00258197	SYNPCC7942_RS05155	630	HAD family phosphatase && PF13419:Haloacid dehalogenase-like hydrolase
SYNPCC7942_RS06730	Synpcc7942_1316	1.10218	0.0017956	0.00273491	SYNPCC7942_RS06730	1038	zinc ABC transporter substrate-binding protein && PF01297:Zinc-uptake complex component A periplasmic
SYNPCC7942_RS08310	Synpcc7942_1629	-1.03733	0.00207004	0.0031327	SYNPCC7942_RS08310	642	hypothetical protein && -
SYNPCC7942_RS12635	Synpcc7942_2490	1.16153	0.00216517	0.00326794	miaA	921	tRNA (adenosine(37)-N6)-dimethylallyltransferase MiaA && PF01715:IPP transferase
SYNPCC7942_RS05800	Synpcc7942_1133	1.22664	0.0021721	0.00327665	SYNPCC7942_RS05800	2145	peptidase domain-containing ABC transporter && PF03412:Peptidase C39 family|PF00005:ABC transporter|PF00664:ABC transporter transmembrane region
SYNPCC7942_RS12905	Synpcc7942_R0019	-4.68186	0.00284432	0.00424103	SYNPCC7942_RS12905	73	tRNA-Trp && -
SYNPCC7942_RS02825	Synpcc7942_0555	1.19324	0.00314103	0.00466136	SYNPCC7942_RS02825	720	M48 family metallopeptidase && PF01863:Protein of unknown function DUF45
SYNPCC7942_RS13605	Synpcc7942_R0047	1.19793	0.00331795	0.00490592	ffs	97	signal recognition particle sRNA small type && -
SYNPCC7942_RS14110	#N/A	2.13676	0.00337054	0.0049733	SYNPCC7942_RS14110	144	hypothetical protein && -
SYNPCC7942_RS00575	Synpcc7942_0113	-4.21689	0.00355374	0.00523272	petL	93	cytochrome b6-f complex subunit PetL && -
SYNPCC7942_RS13395	Synpcc7942_B2617	-1.44347	0.00358178	0.00526579	SYNPCC7942_RS13395	546	ANL43 && PF03079:ARD/ARD' family
SYNPCC7942_RS04330	Synpcc7942_0837	-1.05891	0.00398148	0.00583224	SYNPCC7942_RS04330	633	GNAT family N-acetyltransferase && PF00583:Acetyltransferase (GNAT) family
SYNPCC7942_RS05565	Synpcc7942_1084	-1.43209	0.00545372	0.0078909	SYNPCC7942_RS05565	327	hypothetical protein && -
SYNPCC7942_RS02230	Synpcc7942_0436	-2.18499	0.00733283	0.0104497	SYNPCC7942_RS02230	306	hypothetical protein && -
SYNPCC7942_RS00625	Synpcc7942_R0027	-1.36273	0.0124212	0.0173096	SYNPCC7942_RS00625	71	tRNA-Cys && -
SYNPCC7942_RS14150	#N/A	-1.07234	0.0130288	0.0180967	SYNPCC7942_RS14150	177	hypothetical protein && -
SYNPCC7942_RS07890	Synpcc7942_1547	1.2868	0.0149147	0.0205114	SYNPCC7942_RS07890	381	hypothetical protein && -
SYNPCC7942_RS07700	Synpcc7942_R0053	-1.29423	0.0151876	0.0208663	SYNPCC7942_RS07700	72	tRNA-Val && -
SYNPCC7942_RS09475	Synpcc7942_1867	1.47862	0.0154597	0.0212196	SYNPCC7942_RS09475	882	deoxyribodipyrimidine photo-lyase && PF03441:FAD binding domain of DNA photolyase
SYNPCC7942_RS13740	#N/A	1.31061	0.0184156	0.0250945	SYNPCC7942_RS13740	333	phage integrase N-terminal SAM-like domain-containing protein && PF13495:Phage integrase, N-terminal SAM-like domain
SYNPCC7942_RS14005	#N/A	1.31258	0.0186572	0.0253871	SYNPCC7942_RS14005	156	hypothetical protein && -
SYNPCC7942_RS12950	Synpcc7942_2549	1.45898	0.0203675	0.0275292	SYNPCC7942_RS12950	255	hypothetical protein && -
SYNPCC7942_RS11360	Synpcc7942_2237	1.00303	0.0216929	0.0291814	SYNPCC7942_RS11360	435	cobalamin biosynthesis protein && PF01890:Cobalamin synthesis G C-terminus
SYNPCC7942_RS03725	Synpcc7942_0721	1.73903	0.0351931	0.0461157	SYNPCC7942_RS03725	291	hypothetical protein && -
SYNPCC7942_RS10720	Synpcc7942_R0007	-2.93963	0.035971	0.0470914	SYNPCC7942_RS10720	73	tRNA-Glu && -
SYNPCC7942_RS13810	#N/A	-1.59457	0.0430508	0.0557927	SYNPCC7942_RS13810	174	hypothetical protein && -
SYNPCC7942_RS03665	Synpcc7942_R0039	1.70095	0.0445903	0.057656	SYNPCC7942_RS03665	84	tRNA-Leu && -
SYNPCC7942_RS02215	Synpcc7942_R0031	1.27229	0.0453039	0.0585253	SYNPCC7942_RS02215	74	tRNA-Arg && -
SYNPCC7942_RS13945	#N/A	-3.71607	0.0456808	0.0589852	SYNPCC7942_RS13945	83	tRNA-Leu && -

## Sheet: Table S4
Table S4 Relative expression of genes in long-term acidic stress and shock acidic stress.
Gene	logFC of Long-term vs con	logFC of Shock vs con
Synpcc7942_1607	-9.94268	-3.78606
Synpcc7942_1540	-8.09997	-8.71877
Synpcc7942_1462	-7.07983	-3.60125
Synpcc7942_0890	0.219647	0.980548
Synpcc7942_1745	1.67553	4.94633
Synpcc7942_1990	2.02188	2.81549
Synpcc7942_2529	3.99609	8.38961

## Sheet: Table S5
Table S5 DEGs related to KEGG pathway enrichment analysis.
	KEGGID	Description	GeneRatio	BgRatio	pvalue	padj	geneID	keggID	Count
up-regulated DEGs of long-term vs con	syf02020	Two-component system	12/114	41/893	0.00326917	0.0964412	Synpcc7942_0855/Synpcc7942_0859/Synpcc7942_0856/Synpcc7942_0644/Synpcc7942_0857/Synpcc7942_0858/Synpcc7942_0048/Synpcc7942_1672/Synpcc7942_0049/Synpcc7942_2601/Synpcc7942_1016/Synpcc7942_1668	syf:Synpcc7942_0855/syf:Synpcc7942_0859/syf:Synpcc7942_0856/syf:Synpcc7942_0644/syf:Synpcc7942_0857/syf:Synpcc7942_0858/syf:Synpcc7942_0048/syf:Synpcc7942_1672/syf:Synpcc7942_0049/syf:Synpcc7942_2601/syf:Synpcc7942_1016/syf:Synpcc7942_1668	12
	syf00910	Nitrogen metabolism	7/114	19/893	0.00623582	0.0964412	Synpcc7942_1237/Synpcc7942_1236/Synpcc7942_1851/Synpcc7942_1238/Synpcc7942_1239/Synpcc7942_2105/Synpcc7942_1447	syf:Synpcc7942_1237/syf:Synpcc7942_1236/syf:Synpcc7942_1851/syf:Synpcc7942_1238/syf:Synpcc7942_1239/syf:Synpcc7942_2105/syf:Synpcc7942_1447	7
	syf03018	RNA degradation	6/114	15/893	0.00719554	0.0964412	Synpcc7942_1301/Novel00020/Synpcc7942_2313/Synpcc7942_2468/Novel00060/Synpcc7942_0858	syf:Synpcc7942_1301/syf:Synpcc7942_0685/syf:Synpcc7942_2313/syf:Synpcc7942_2468/syf:Synpcc7942_2468/syf:Synpcc7942_0685	6
	syf00860	Porphyrin and chlorophyll metabolism	12/114	45/893	0.00756402	0.0964412	Synpcc7942_1419/Synpcc7942_0674/Synpcc7942_1420/Synpcc7942_2503/Synpcc7942_2601/Synpcc7942_0504/Synpcc7942_0272/Synpcc7942_1838/Synpcc7942_1086/Synpcc7942_1852/Synpcc7942_1225/Synpcc7942_2610	syf:Synpcc7942_1419/syf:Synpcc7942_0674/syf:Synpcc7942_1420/syf:Synpcc7942_2503/syf:Synpcc7942_2601/syf:Synpcc7942_0504/syf:Synpcc7942_0272/syf:Synpcc7942_1838/syf:Synpcc7942_1086/syf:Synpcc7942_1852/syf:Synpcc7942_1225/syf:Synpcc7942_2610	12
	syf02010	ABC transporters	15/114	65/893	0.0121861	0.124299	Synpcc7942_1237/Synpcc7942_1491/Synpcc7942_1490/Synpcc7942_1236/Synpcc7942_1488/Synpcc7942_1238/Synpcc7942_1489/Synpcc7942_1239/Synpcc7942_2105/Synpcc7942_1450/Synpcc7942_0512/Synpcc7942_0378/Synpcc7942_0249/Synpcc7942_2493/Synpcc7942_1687	syf:Synpcc7942_1237/syf:Synpcc7942_1491/syf:Synpcc7942_1490/syf:Synpcc7942_1236/syf:Synpcc7942_1488/syf:Synpcc7942_1238/syf:Synpcc7942_1489/syf:Synpcc7942_1239/syf:Synpcc7942_2105/syf:Synpcc7942_1450/syf:Synpcc7942_0512/syf:Synpcc7942_0378/syf:Synpcc7942_0249/syf:Synpcc7942_2493/syf:Synpcc7942_1687	15
up-regulated DEGs of shock vs con	syf01240	Biosynthesis of cofactors	31/129	131/893	0.00152081	0.0473095	Synpcc7942_2188/Synpcc7942_0774/Synpcc7942_2324/Synpcc7942_0804/Synpcc7942_0203/Synpcc7942_2007/Synpcc7942_1411/Synpcc7942_2353/Synpcc7942_2610/Synpcc7942_0027/Synpcc7942_1282/Synpcc7942_1057/Synpcc7942_0091/Synpcc7942_2406/Synpcc7942_0686/Synpcc7942_1865/Synpcc7942_2558/Synpcc7942_2381/Synpcc7942_2601/Synpcc7942_1194/Synpcc7942_0492/Synpcc7942_0292/Synpcc7942_2304/Synpcc7942_0576/Synpcc7942_0973…	syf:Synpcc7942_2188/syf:Synpcc7942_0774/syf:Synpcc7942_2324/syf:Synpcc7942_0804/syf:Synpcc7942_0203/syf:Synpcc7942_2007/syf:Synpcc7942_1411/syf:Synpcc7942_2353/syf:Synpcc7942_2610/syf:Synpcc7942_0027/syf:Synpcc7942_1282/syf:Synpcc7942_1057/syf:Synpcc7942_0091/syf:Synpcc7942_2406/syf:Synpcc7942_0686/syf:Synpcc7942_1865/syf:Synpcc7942_2558/syf:Synpcc7942_2381/syf:Synpcc7942_2601/syf:Synpcc7942_1194…	31
	syf03010	Ribosome	16/129	53/893	0.00185527	0.0473095	Synpcc7942_2232/Synpcc7942_1774/Synpcc7942_1278/Synpcc7942_0883/Synpcc7942_0634/Synpcc7942_1277/Synpcc7942_2219/Synpcc7942_0012/Synpcc7942_2218/Synpcc7942_1123/Synpcc7942_2220/Synpcc7942_2216/Synpcc7942_2217/Synpcc7942_1122/Synpcc7942_2222/Synpcc7942_2221	syf:Synpcc7942_2232/syf:Synpcc7942_1774/syf:Synpcc7942_1278/syf:Synpcc7942_0883/syf:Synpcc7942_0634/syf:Synpcc7942_1277/syf:Synpcc7942_2219/syf:Synpcc7942_0012/syf:Synpcc7942_2218/syf:Synpcc7942_1123/syf:Synpcc7942_2220/syf:Synpcc7942_2216/syf:Synpcc7942_2217/syf:Synpcc7942_1122/syf:Synpcc7942_2222/syf:Synpcc7942_2221	16
